# Supplementary material for: Nominally identical microplastic models differ greatly in their particle-cell interactions
Source: Nat Commun. 2024 Jan 31;15:922. doi: 10.1038/s41467-024-45281-4 (PMC10830523; doi:10.1038/s41467-024-45281-4)
Supplement: Supplementary file 4 — Supplementary Data 1 [file 41467_2024_45281_MOESM4_ESM.xlsx]

## Sheet: Introduction
In this Excel file, a detailed summary of the statistics presented in this study is provided. All statistical tests were performed using R studio software (version 4.0.2, 2020-06-22) with the packages: "car", “carData”, “rstatix”, “multcompView”). All data were tested for normal distribution (Shapiro-Wilk test) and homogeneity of variances (Levene test). If the Shapiro-Wilk test or the Levene tes…

## Sheet: k_on,cells
Kruskal-Wallis test
χ²	df	p value
89.89	11	1.75e-14
Games-Howell post hoc test
	.y.	group1	group2	n1	n2	estimate	conf.low	conf.high	se	statistic	df	p.adj	p.adj.signif	method
1	cells	3umFW2Wo	3umFW4Wo	9	9	0.00467952535211673	-0.000460408738223938	0.0098194594424574	0.000930349677627151	3.55664562345578	13.1052237419823	0.089	ns	Games-Howell
2	cells	3umFW2Wo	3umSW2Wo	9	9	-0.000649519386749319	-0.00649426257390426	0.00519522380040562	0.00109139359834033	0.420819366707844	15.9259759673461	1	ns	Games-Howell
3	cells	3umFW2Wo	3umSW4Wo	9	9	-0.000984412789429898	-0.0059221329589744	0.00395330738011461	0.000845598565008262	0.823186069250064	9.95341901710405	0.999	ns	Games-Howell
4	cells	3umFW2Wo	Kisker	9	9	-0.00579737520071672	-0.0107802808667329	-0.000814469534700553	0.000872994813667655	4.69574761880558	11.048124613857	0.019	*	Games-Howell
5	cells	3umFW2Wo	micromodPLAIN	9	9	-0.00710081096402037	-0.012022272328146	-0.00217934959989477	0.000803309307310784	6.25043372320851	8.22962829044261	0.006	**	Games-Howell
6	cells	3umFW2Wo	microparticlesGmbH	9	9	-0.0058739174852387	-0.0107922448781128	-0.000955590092364629	0.000816344405197013	5.08791002853768	8.7589433846872	0.018	*	Games-Howell
7	cells	3umFW2Wo	Phosphorex	9	9	8.53973612277483e-05	-0.005650887432828	0.0058216821552835	0.00106993991743172	0.0564377982686412	15.8037271019988	1	ns	Games-Howell
8	cells	3umFW2Wo	PolysciencePLAIN	9	9	0.0147012032348756	0.00765514527693155	0.0217472611928196	0.00130455387406489	7.96848693307783	15.0419060964479	4.01e-05	****	Games-Howell
9	cells	3umFW2Wo	Spherotech	9	9	0.0188121023600542	0.00612659334775028	0.031497611372358	0.00219318850603282	6.06521742685563	10.3833059623049	0.003	**	Games-Howell
10	cells	3umFW2Wo	ThermoScientific	9	9	0.000878538400505481	-0.00634621350851535	0.00810329030952632	0.00133423267130945	0.465601295702441	14.7959304749634	1	ns	Games-Howell
11	cells	3umFW2Wo	Tianjin	9	9	0.00704384617397148	-0.00566970153826853	0.0197573938862115	0.00219755086103413	2.26650107788918	10.3729100386047	0.544	ns	Games-Howell
12	cells	3umFW4Wo	3umSW2Wo	9	9	-0.00532904473886605	-0.0101878706741971	-0.000470218803535015	0.000885631425367004	4.25482154784327	13.6481833557386	0.026	*	Games-Howell
13	cells	3umFW4Wo	3umSW4Wo	9	9	-0.00566393814154663	-0.00873897990873835	-0.00258889637435491	0.000555193631306575	7.21371579620518	12.9195113583073	0.000279	***	Games-Howell
14	cells	3umFW4Wo	Kisker	9	9	-0.0104769005528334	-0.013706234656469	-0.00724756644919788	0.000596089741389644	12.4281411209241	14.7501769169517	1.57e-07	****	Games-Howell
15	cells	3umFW4Wo	micromodPLAIN	9	9	-0.0117803363161371	-0.0147336224445594	-0.00882705018771482	0.000488373707637379	17.0565195536361	8.63599445898233	2.07e-06	****	Games-Howell
16	cells	3umFW4Wo	microparticlesGmbH	9	9	-0.0105534428373554	-0.0135206116745583	-0.00758627400015258	0.000509530394575058	14.6456640754124	10.073626376083	1.43e-06	****	Games-Howell
17	cells	3umFW4Wo	Phosphorex	9	9	-0.00459412799088898	-0.00928740972701908	9.91537452411199e-05	0.000859054399914896	3.7815289186789	13.996325277865	0.057	ns	Games-Howell
18	cells	3umFW4Wo	PolysciencePLAIN	9	9	0.0100216778827588	0.00355506648204824	0.0164882892834694	0.00113800871940291	6.22701414228538	11.2913348548578	0.002	**	Games-Howell
19	cells	3umFW4Wo	Spherotech	9	9	0.0141325770079374	0.00153366256052368	0.0267314914553512	0.00209839911792153	4.7623166406265	8.87663248662663	0.026	*	Games-Howell
20	cells	3umFW4Wo	ThermoScientific	9	9	-0.00380098695161125	-0.010485569847963	0.00288359594474045	0.00117191290473691	2.29343293159595	11.084073195034	0.527	ns	Games-Howell
21	cells	3umFW4Wo	Tianjin	9	9	0.00236432082185475	-0.010263421437916	0.0149920630816255	0.00210295811226263	0.794988391012353	8.87265196219041	0.999	ns	Games-Howell
22	cells	3umSW2Wo	3umSW4Wo	9	9	-0.000334893402680579	-0.00495513115744261	0.00428534435208145	0.00079613405408931	0.297444123629348	10.2286666914671	1	ns	Games-Howell
23	cells	3umSW2Wo	Kisker	9	9	-0.0051478558139674	-0.00982338278696844	-0.000472328840966356	0.000825174189869794	4.41129133619814	11.4532478649334	0.027	*	Games-Howell
24	cells	3umSW2Wo	micromodPLAIN	9	9	-0.00645129157727105	-0.0110475046499304	-0.00185507850461175	0.000751064805558601	6.07371293121269	8.26321247402029	0.007	**	Games-Howell
25	cells	3umSW2Wo	microparticlesGmbH	9	9	-0.00522439809848938	-0.00981841250863698	-0.000630383688341776	0.000764990644931762	4.82908823465347	8.86938286197644	0.024	*	Games-Howell
26	cells	3umSW2Wo	Phosphorex	9	9	0.000734916747977067	-0.00478577563968295	0.00625560913563708	0.00103129235711821	0.503896506664969	15.9696460437745	1	ns	Games-Howell
27	cells	3umSW2Wo	PolysciencePLAIN	9	9	0.0153507226216249	0.00843944105531182	0.0222620041879379	0.00127304882438748	8.52646014349629	14.5546026792281	2.19e-05	****	Games-Howell
28	cells	3umSW2Wo	Spherotech	9	9	0.0194616217468035	0.00680299062329755	0.0321202528703094	0.00217459612846412	6.32827610144409	10.090420415071	0.003	**	Games-Howell
29	cells	3umSW2Wo	ThermoScientific	9	9	0.0015280577872548	-0.00556957280030219	0.00862568837481179	0.00130344517342549	0.828957017480987	14.283130665299	0.999	ns	Games-Howell
30	cells	3umSW2Wo	Tianjin	9	9	0.00769336556072079	-0.00499350443982142	0.020380235561263	0.00217899570577101	2.49657718173788	10.081200879463	0.429	ns	Games-Howell
31	cells	3umSW4Wo	Kisker	9	9	-0.00481296241128682	-0.00725346785106623	-0.00237245697150741	0.000452558714724466	7.52008136820192	15.1968752034819	7.56e-05	****	Games-Howell
32	cells	3umSW4Wo	micromodPLAIN	9	9	-0.00611639817459047	-0.00785364663665823	-0.00437914971252272	0.000296639998642409	14.5797823809443	9.82823311384279	1.93e-06	****	Games-Howell
33	cells	3umSW4Wo	microparticlesGmbH	9	9	-0.0048895046958088	-0.00670855695064764	-0.00307045244096996	0.00033031444636725	10.4670018676866	13.34932477124	3.63e-06	****	Games-Howell
34	cells	3umSW4Wo	Phosphorex	9	9	0.00106981015065765	-0.00335974067973503	0.00549936098105033	0.000766459961443668	0.986966117169867	10.4227102920064	0.994	ns	Games-Howell
35	cells	3umSW4Wo	PolysciencePLAIN	9	9	0.0156856160243054	0.00931615565453866	0.0220550763940722	0.00106983655570379	10.3673831285175	9.17758638215216	7.27e-05	****	Games-Howell
36	cells	3umSW4Wo	Spherotech	9	9	0.019796515149484	0.00719286896815544	0.0324001613308127	0.00206222337989291	6.78794074519189	8.30220180164695	0.003	**	Games-Howell
37	cells	3umSW4Wo	ThermoScientific	9	9	0.00186295118993538	-0.00473519646071217	0.00846109884058292	0.0011058328385303	1.19123376836377	9.09776192321387	0.977	ns	Games-Howell
38	cells	3umSW4Wo	Tianjin	9	9	0.00802825896340137	-0.00460431403524698	0.0206608319620497	0.00206686217063797	2.74659647594719	8.30082231632752	0.338	ns	Games-Howell
39	cells	Kisker	micromodPLAIN	9	9	-0.00130343576330366	-0.00349298899928495	0.000886117472677643	0.000367529999239735	2.50773615481627	9.15405966659817	0.43	ns	Games-Howell
40	cells	Kisker	microparticlesGmbH	9	9	-7.65422845219786e-05	-0.002308937905146	0.00215585333610204	0.000395209621625656	0.136949015083108	11.6327198432446	1	ns	Games-Howell
41	cells	Kisker	Phosphorex	9	9	0.00588277256194447	0.00139075819655765	0.0103747869273313	0.000796582628509322	5.22199232302291	11.7332168455964	0.007	**	Games-Howell
42	cells	Kisker	PolysciencePLAIN	9	9	0.0204985784355923	0.0141111149279467	0.0268860419432378	0.00109161956169113	13.2781459083021	9.86488232780871	4.46e-06	****	Games-Howell
43	cells	Kisker	Spherotech	9	9	0.0246094775607709	0.0120099064044892	0.0372090487170525	0.00207360755209936	8.39191024698072	8.48235584764253	0.00062	***	Games-Howell
44	cells	Kisker	ThermoScientific	9	9	0.0066759136012222	6.23444960042782e-05	0.0132894827064401	0.00112692026262668	4.1889243938491	9.74038646684206	0.047	*	Games-Howell
45	cells	Kisker	Tianjin	9	9	0.0128412213746882	0.000212738702817546	0.0254697040465588	0.00207822093242294	4.36917681421552	8.48015641790711	0.046	*	Games-Howell
46	cells	micromodPLAIN	microparticlesGmbH	9	9	0.00122689347878168	0.000120056702187063	0.00233373025537629	0.000198435237664589	4.37192863954169	12.427440662487	0.025	*	Games-Howell
47	cells	micromodPLAIN	Phosphorex	9	9	0.00718620832524812	0.00278645973441833	0.0115859569160779	0.00071953442069461	7.06208972309729	8.28719458263351	0.002	**	Games-Howell
48	cells	micromodPLAIN	PolysciencePLAIN	9	9	0.0218020141988959	0.0154304551904406	0.0281735732073512	0.00103673485809451	14.8701010322924	8.13709734024835	1.04e-05	****	Games-Howell
49	cells	micromodPLAIN	Spherotech	9	9	0.0259129133240745	0.0132984752651045	0.0385273513830445	0.0020452467280612	8.95891751364488	8.03500630553777	0.00051	***	Games-Howell
50	cells	micromodPLAIN	ThermoScientific	9	9	0.00797934936452585	0.00137760881057369	0.014581089918478	0.00107384131827756	5.25426983398531	8.12771318869991	0.017	*	Games-Howell
51	cells	micromodPLAIN	Tianjin	9	9	0.0141446571379918	0.00150130022991063	0.0267880140460731	0.00204992393577966	4.87909956328633	8.03484639755465	0.027	*	Games-Howell
52	cells	microparticlesGmbH	Phosphorex	9	9	0.00595931484646644	0.00156101831951324	0.0103576113734196	0.00073405866744332	5.74051111451179	8.94810873736566	0.008	**	Games-Howell
53	cells	microparticlesGmbH	PolysciencePLAIN	9	9	0.0205751207201142	0.0142083951787045	0.026941846261524	0.00104686747521956	13.8974681412022	8.45371823921694	1.23e-05	****	Games-Howell
54	cells	microparticlesGmbH	Spherotech	9	9	0.0246860198452928	0.0120754732379464	0.0372965664526392	0.00205040155172819	8.51328463851371	8.11593125327223	0.000698	***	Games-Howell
55	cells	microparticlesGmbH	ThermoScientific	9	9	0.00675245588574418	0.000155625810384572	0.0133492859611038	0.00108362702140747	4.40622765227015	8.4227026388226	0.044	*	Games-Howell
56	cells	microparticlesGmbH	Tianjin	9	9	0.0129177636592102	0.000278291660854338	0.025557235657566	0.00205506702741461	4.4447398354126	8.11540173221768	0.045	*	Games-Howell
57	cells	Phosphorex	PolysciencePLAIN	9	9	0.0146158058736478	0.00777863815743456	0.021452973589861	0.00125470504489697	8.23694420277971	14.2194069606042	3.84e-05	****	Games-Howell
58	cells	Phosphorex	Spherotech	9	9	0.0187267049988264	0.00608149930293499	0.0313719106947178	0.00216390844592526	6.11938093725039	9.92110524678903	0.004	**	Games-Howell
59	cells	Phosphorex	ThermoScientific	9	9	0.000793141039277733	-0.00623486467607859	0.00782114675463405	0.00128553520392938	0.436266082481737	13.9393326889479	1	ns	Games-Howell
60	cells	Phosphorex	Tianjin	9	9	0.00695844881274373	-0.00571510241092704	0.0196320000364145	0.00216832970882752	2.26919657190472	9.91258466345039	0.544	ns	Games-Howell
61	cells	PolysciencePLAIN	Spherotech	9	9	0.0041108991251786	-0.00877538715936477	0.016997185409722	0.00228901488544103	1.26991076671289	11.835135515412	0.969	ns	Games-Howell
62	cells	PolysciencePLAIN	ThermoScientific	9	9	-0.0138226648343701	-0.0217794386994078	-0.00586589096933231	0.00148650265521649	6.57523214247368	15.979926960067	0.000284	***	Games-Howell
63	cells	PolysciencePLAIN	Tianjin	9	9	-0.00765735706090408	-0.0205704337269629	0.0052557196051547	0.00229319495673786	2.36114643799599	11.8197473644623	0.489	ns	Games-Howell
64	cells	Spherotech	ThermoScientific	9	9	-0.0179335639595487	-0.0308650957441547	-0.00500203217494267	0.00230605835932711	5.49896954487298	12.0789368301408	0.005	**	Games-Howell
65	cells	Spherotech	Tianjin	9	9	-0.0117682561860827	-0.0272484600219828	0.00371194764981748	0.0028925694671459	2.87682416842017	15.9999161506226	0.236	ns	Games-Howell
66	cells	ThermoScientific	Tianjin	9	9	0.00616530777346599	-0.00679276580891153	0.0191233813558435	0.00231020759250328	1.88707324348981	12.0628918543906	0.748	ns	Games-Howell

## Sheet: k_on,coverslips
Kruskal-Wallis test
χ²	df	p value
96.52	11	8.69e-16
Games-Howell post hoc test
	.y.	group1	group2	n1	n2	estimate	conf.low	conf.high	se	statistic	df	p.adj	p.adj.signif	method
1	coverslip	3umFW2Wo	3umFW4Wo	9	9	0.00256262445061042	3.29178945654733e-06	0.00512195711176429	0.000476871017727396	3.79987262655778	15.691363655138	0.05	*	Games-Howell
2	coverslip	3umFW2Wo	3umSW2Wo	9	9	-0.0014406910860231	-0.00338489113619189	0.000503508964145691	0.000337374949706063	3.0195556528708	10.5603013749773	0.223	ns	Games-Howell
3	coverslip	3umFW2Wo	3umSW4Wo	9	9	-0.000765345133880617	-0.00271810134630726	0.00118741107854602	0.000341950189439574	1.58263030940868	11.0219053604485	0.885	ns	Games-Howell
4	coverslip	3umFW2Wo	Kisker	9	9	-0.00241853471823562	-0.00435908881737495	-0.000477980619096292	0.000335109783474727	5.10328968037568	10.3286001760582	0.012	*	Games-Howell
5	coverslip	3umFW2Wo	micromodPLAIN	9	9	-0.00291452328849172	-0.00484390112576358	-0.000985145451219863	0.000314601509559047	6.55076062447123	8.19925840310354	0.004	**	Games-Howell
6	coverslip	3umFW2Wo	microparticlesGmbH	9	9	-0.00248645013383364	-0.0044145570727998	-0.000558343194867485	0.000317878945315165	5.53099151934329	8.53795776094569	0.011	*	Games-Howell
7	coverslip	3umFW2Wo	Phosphorex	9	9	-4.364105214338e-05	-0.0033035164711333	0.00321623436684654	0.000592184092132102	0.0521102885381389	13.3803135778984	1	ns	Games-Howell
8	coverslip	3umFW2Wo	PolysciencePLAIN	9	9	0.00881679438834311	0.00479262034657001	0.0128409684301162	0.000712188298395536	8.75388589558437	11.6139620161293	7.16e-05	****	Games-Howell
9	coverslip	3umFW2Wo	Spherotech	9	9	0.0118767836668318	0.00475866278434648	0.0189949045493171	0.00119530065230972	7.02597647987086	9.16884057717091	0.002	**	Games-Howell
10	coverslip	3umFW2Wo	ThermoScientific	9	9	0.000470324187405244	-0.00160253227531035	0.00254318065012084	0.000380538789231315	0.873943554984469	14.2526819221369	0.998	ns	Games-Howell
11	coverslip	3umFW2Wo	Tianjin	9	9	0.00270282900161628	0.000225906167495057	0.00517975183573751	0.00046234162426734	4.1337154500401	15.8842588647003	0.026	*	Games-Howell
12	coverslip	3umFW4Wo	3umSW2Wo	9	9	-0.00400331553663352	-0.00623237643058979	-0.00177425464267725	0.000381726122703949	7.41571350457054	9.95263901735046	0.000753	***	Games-Howell
13	coverslip	3umFW4Wo	3umSW4Wo	9	9	-0.00332796958449104	-0.00556254617413048	-0.00109339299485159	0.000385775722568414	6.09999469409033	10.315545562087	0.003	**	Games-Howell
14	coverslip	3umFW4Wo	Kisker	9	9	-0.00498115916884604	-0.00720795090027776	-0.00275436743741432	0.000379725615472409	9.27567507416814	9.77233484482447	0.000124	***	Games-Howell
15	coverslip	3umFW4Wo	micromodPLAIN	9	9	-0.00547714773910214	-0.00769941886484907	-0.00325487661335521	0.000361755560955534	10.7059261166568	8.15025211250248	0.000126	***	Games-Howell
16	coverslip	3umFW4Wo	microparticlesGmbH	9	9	-0.00504907458444406	-0.00726992467632609	-0.00282822449256203	0.000364609379939824	9.79194467779815	8.40582161669894	0.000203	***	Games-Howell
17	coverslip	3umFW4Wo	Phosphorex	9	9	-0.0026062655027538	-0.0059663850340075	0.000753854028499898	0.000618526454599756	2.97951364386235	14.4949815013508	0.208	ns	Games-Howell
18	coverslip	3umFW4Wo	PolysciencePLAIN	9	9	0.00625416993773269	0.00216934439290473	0.0103389954825607	0.000734237801013371	6.02307041064929	12.6045639878329	0.002	**	Games-Howell
19	coverslip	3umFW4Wo	Spherotech	9	9	0.00931415921622138	0.00218709815104291	0.0164412202813998	0.00120856800614507	5.44951141297279	9.5438870712151	0.009	**	Games-Howell
20	coverslip	3umFW4Wo	ThermoScientific	9	9	-0.00209230026320518	-0.00441387901771845	0.000229278491308103	0.000420360257606564	3.5195518073345	13.130995865895	0.094	ns	Games-Howell
21	coverslip	3umFW4Wo	Tianjin	9	9	0.000140204551005863	-0.00251346530075812	0.00279387440276984	0.000495633688923164	0.200025928392511	15.9507777548075	1	ns	Games-Howell
22	coverslip	3umSW2Wo	3umSW4Wo	9	9	0.000675345952142484	-0.000330406082522505	0.00168109798680747	0.000187719996974187	2.54390427287563	15.8764918902899	0.38	ns	Games-Howell
23	coverslip	3umSW2Wo	Kisker	9	9	-0.000977843632212519	-0.00191445911219708	-4.12281522279632e-05	0.000174949799047346	3.95221867668699	15.96046726821	0.037	*	Games-Howell
24	coverslip	3umSW2Wo	micromodPLAIN	9	9	-0.00147383220246862	-0.00225593580747672	-0.000691728597460527	0.000131464729197833	7.92727259285183	9.20573416784418	0.000637	***	Games-Howell
25	coverslip	3umSW2Wo	microparticlesGmbH	9	9	-0.00104575904781054	-0.00183843065742878	-0.000253087438192298	0.0001391254436863	5.31508324143326	11.1451943627616	0.007	**	Games-Howell
26	coverslip	3umSW2Wo	Phosphorex	9	9	0.00139705003387972	-0.00170490235951281	0.00449900242727225	0.000518643291849562	1.90470708507647	9.01220665233859	0.736	ns	Games-Howell
27	coverslip	3umSW2Wo	PolysciencePLAIN	9	9	0.0102574854743662	0.00631167869533975	0.0142032922533927	0.000652319735695431	11.1189914085834	8.62680941426188	6.32e-05	****	Games-Howell
28	coverslip	3umSW2Wo	Spherotech	9	9	0.0133174747528549	0.00619813887133801	0.0204368106343718	0.00116062591502097	8.11361919818426	8.19309602696653	0.000941	***	Games-Howell
29	coverslip	3umSW2Wo	ThermoScientific	9	9	0.00191101527342835	0.000518990134571763	0.00330304041228493	0.000251234224013894	5.37861377802379	12.8925261201133	0.005	**	Games-Howell
30	coverslip	3umSW2Wo	Tianjin	9	9	0.00414352008763938	0.00203198552651212	0.00625505464876664	0.000363412496670644	8.06221904528459	10.1741497586412	0.000332	***	Games-Howell
31	coverslip	3umSW4Wo	Kisker	9	9	-0.001653189584355	-0.0026385395987919	-0.000667839569918106	0.000183617830167167	6.36638372548104	15.7036806019943	0.000442	***	Games-Howell
32	coverslip	3umSW4Wo	micromodPLAIN	9	9	-0.00214917815461111	-0.00300323867757127	-0.00129511763165095	0.000142797235238121	10.6423520355232	9.01200284951742	6.64e-05	****	Games-Howell
33	coverslip	3umSW4Wo	microparticlesGmbH	9	9	-0.00172110499995302	-0.00258294554080916	-0.000859264459096886	0.000149879833364938	8.1198716950639	10.6673441989345	0.000242	***	Games-Howell
34	coverslip	3umSW4Wo	Phosphorex	9	9	0.000721704081737237	-0.00238153782452314	0.00382494598799761	0.000521631037754793	0.978319565497752	9.20597615540138	0.994	ns	Games-Howell
35	coverslip	3umSW4Wo	PolysciencePLAIN	9	9	0.00958213952222373	0.00563637098979786	0.0135279080546496	0.000654697726394669	10.3491971352219	8.74758708723589	0.000102	***	Games-Howell
36	coverslip	3umSW4Wo	Spherotech	9	9	0.0126421288007124	0.00552356871417375	0.0197606888872511	0.00116196410873437	7.69329701014118	8.23043898854955	0.001	***	Games-Howell
37	coverslip	3umSW4Wo	ThermoScientific	9	9	0.00123566932128586	-0.000177197563971277	0.002648536206543	0.000257345508382127	3.39524152521052	13.5913357631555	0.112	ns	Games-Howell
38	coverslip	3umSW4Wo	Tianjin	9	9	0.0034681741354969	0.001350031220592	0.0055863170504018	0.000367663865650382	6.67013998018954	10.5742130429763	0.001	***	Games-Howell
39	coverslip	Kisker	micromodPLAIN	9	9	-0.000495988570256102	-0.00124036168217051	0.000248384541658307	0.000125537585265804	2.79372014904164	9.3303602248106	0.31	ns	Games-Howell
40	coverslip	Kisker	microparticlesGmbH	9	9	-6.7915415598021e-05	-0.000824681866125796	0.000688851034929754	0.000133538756068115	0.359621823135508	11.4440825007229	1	ns	Games-Howell
41	coverslip	Kisker	Phosphorex	9	9	0.00237489366609224	-0.000726641952737023	0.0054764292849215	0.000517172673748198	3.24708458341406	8.91689654336052	0.181	ns	Games-Howell
42	coverslip	Kisker	PolysciencePLAIN	9	9	0.0112353291065787	0.00728938496861944	0.015181273244538	0.000651151094500398	12.200820158676	8.56753401754897	3.14e-05	****	Games-Howell
43	coverslip	Kisker	Spherotech	9	9	0.0142953183850674	0.00717557884877111	0.0214150579213637	0.00115996949309436	8.71429518576109	8.17479159561393	0.000568	***	Games-Howell
44	coverslip	Kisker	ThermoScientific	9	9	0.00288885890564086	0.00150629536861235	0.00427142244266938	0.000248184096201133	8.23071161020058	12.5137547872001	8.49e-05	****	Games-Howell
45	coverslip	Kisker	Tianjin	9	9	0.0051213637198519	0.00301258964047677	0.00723013779922704	0.000361310604643291	10.0228196147336	9.9747137297081	5.47e-05	****	Games-Howell
46	coverslip	micromodPLAIN	microparticlesGmbH	9	9	0.000428073154658081	5.76314903311476e-05	0.000798514818985014	6.71427003372086e-05	4.50821055725253	13.2075275125529	0.018	*	Games-Howell
47	coverslip	micromodPLAIN	Phosphorex	9	9	0.00287088223634834	-0.000233828456902817	0.0059755929295995	0.000504126092667512	4.02681060718034	8.07702415715708	0.074	ns	Games-Howell
48	coverslip	micromodPLAIN	PolysciencePLAIN	9	9	0.0117313176768348	0.00778058036073904	0.0156820549929306	0.000640837959788135	12.9444489903282	8.04757939391027	3.23e-05	****	Games-Howell
49	coverslip	micromodPLAIN	Spherotech	9	9	0.0147913069553235	0.00766736347057073	0.0219152504400763	0.00115421175169287	9.06162446828393	8.01463711264815	0.000476	***	Games-Howell
50	coverslip	micromodPLAIN	ThermoScientific	9	9	0.00338484747589697	0.00204694955485517	0.00472274539693876	0.000219706368691319	10.89385172467	8.41376053932499	8.87e-05	****	Games-Howell
51	coverslip	micromodPLAIN	Tianjin	9	9	0.005617352290108	0.00351540512989411	0.0077192994503219	0.000342375372747593	11.6015000283839	8.16792351692967	6.7e-05	****	Games-Howell
52	coverslip	microparticlesGmbH	Phosphorex	9	9	0.00244280908169026	-0.000660530856655433	0.00554614902003596	0.000506177865345832	3.41248992708743	8.20812270752273	0.155	ns	Games-Howell
53	coverslip	microparticlesGmbH	PolysciencePLAIN	9	9	0.0113032445221768	0.00735370002152848	0.015252789022825	0.000642453270489979	12.4407505077298	8.12857325753934	4.05e-05	****	Games-Howell
54	coverslip	microparticlesGmbH	Spherotech	9	9	0.0143632338006654	0.00724002505816671	0.0214864425431642	0.00115510938088295	8.79253531163864	8.03955569984332	0.000581	***	Games-Howell
55	coverslip	microparticlesGmbH	ThermoScientific	9	9	0.00295677432123889	0.0016185840102925	0.00429496463218527	0.000224374246519908	9.31816019625391	9.11346612282055	0.000184	***	Games-Howell
56	coverslip	microparticlesGmbH	Tianjin	9	9	0.00518927913544992	0.00308871202533623	0.00728984624556362	0.000345389359885193	10.6238781280529	8.45348822376077	0.000104	***	Games-Howell
57	coverslip	Phosphorex	PolysciencePLAIN	9	9	0.00886043544048649	0.00446960644015713	0.0132512644408159	0.000813868035901958	7.69814479480105	15.1537470465814	5.81e-05	****	Games-Howell
58	coverslip	Phosphorex	Spherotech	9	9	0.0119204247189752	0.00472142411238759	0.0191194253255628	0.00125853591800291	6.69747524312739	10.9344892761434	0.001	***	Games-Howell
59	coverslip	Phosphorex	ThermoScientific	9	9	0.000513965239548624	-0.00262244238418169	0.00365037286327894	0.000547703183851452	0.663549741711142	10.8770060676633	1	ns	Games-Howell
60	coverslip	Phosphorex	Tianjin	9	9	0.00274647005375966	-0.000569332124412704	0.00606227223193203	0.000607395081492717	3.19733836923164	14.062956305667	0.151	ns	Games-Howell
61	coverslip	PolysciencePLAIN	Spherotech	9	9	0.00305998927848869	-0.00429108114465723	0.0104110597016346	0.00131925843954118	1.64011773912168	12.4965813062374	0.865	ns	Games-Howell
62	coverslip	PolysciencePLAIN	ThermoScientific	9	9	-0.00834647020093787	-0.0123046550138307	-0.004388285388045	0.000675654461243485	8.73500585964128	9.81470173376681	0.000203	***	Games-Howell
63	coverslip	PolysciencePLAIN	Tianjin	9	9	-0.00611396538672683	-0.010171439966122	-0.00205649080733165	0.000724885479519869	5.96401294692491	12.1961694327397	0.002	**	Games-Howell
64	coverslip	Spherotech	ThermoScientific	9	9	-0.0114064594794266	-0.0185208103701702	-0.00429210858868292	0.00117389966693868	6.87076167954431	8.56492856888784	0.003	**	Games-Howell
65	coverslip	Spherotech	Tianjin	9	9	-0.00917395466521552	-0.0162966214791522	-0.00205128785127886	0.00120290915511491	5.39273105245606	9.38398027548976	0.01	**	Games-Howell
66	coverslip	ThermoScientific	Tianjin	9	9	0.00223250481421104	1.5058648215186e-05	0.00444995098020689	0.000403802620294689	3.90938348049397	13.573008646217	0.048	*	Games-Howell

## Sheet: k_off,cells
Kruskal-Wallis test
χ²	df	p value
67.94	11	3.00e-10
Games-Howell post hoc test
	.y.	group1	group2	n1	n2	estimate	conf.low	conf.high	se	statistic	df	p.adj	p.adj.signif	method
1	cells	3umFW2Wo	3umFW4Wo	9	9	-0.00271505798423329	-0.00868349333730059	0.00325337736883402	0.00103810726147028	1.84936179836267	10.6748425023854	0.766	ns	Games-Howell
2	cells	3umFW2Wo	3umSW2Wo	9	9	-0.001933024499053	-0.010323954608634	0.00645790561052805	0.00155497116997044	0.879022555451035	15.13195624666	0.998	ns	Games-Howell
3	cells	3umFW2Wo	3umSW4Wo	9	9	0.0018682215679361	-0.00609850523703921	0.00983494837291141	0.00148287960028063	0.890855966456468	15.5820866027833	0.998	ns	Games-Howell
4	cells	3umFW2Wo	Kisker	9	9	0.0069029118828714	-0.00374038988614163	0.0175462136518844	0.00191834978439186	2.54442429739628	12.79661397794	0.392	ns	Games-Howell
5	cells	3umFW2Wo	micromodPLAIN	9	9	0.0109359982649866	-0.00336499106136775	0.0252369875913409	0.00248897603992846	3.10686740577807	10.7062187306239	0.197	ns	Games-Howell
6	cells	3umFW2Wo	microparticlesGmbH	9	9	0.00304773307202494	-0.00602101377828811	0.012116479922338	0.00166683494201581	1.2929130942438	14.3581192657797	0.967	ns	Games-Howell
7	cells	3umFW2Wo	Phosphorex	9	9	-0.000258413214503315	-0.00821465774865241	0.00769783131964578	0.00148107068431153	0.123374082181937	15.5921888666743	1	ns	Games-Howell
8	cells	3umFW2Wo	PolysciencePLAIN	9	9	-0.0136148130059902	-0.0195360343773407	-0.00769359163463967	0.000958914648109605	10.039607404164	8.00190078997276	0.000228	***	Games-Howell
9	cells	3umFW2Wo	Spherotech	9	9	-0.0135920235798655	-0.0195128789099991	-0.00767116824973201	0.000959349176678432	10.0182626691219	8.0164064610071	0.000229	***	Games-Howell
10	cells	3umFW2Wo	ThermoScientific	9	9	0.00702197761367982	-0.00930617661483476	0.0233501318421944	0.00280441662136192	1.7705243757833	10.0815647050476	0.803	ns	Games-Howell
11	cells	3umFW2Wo	Tianjin	9	9	-0.00335412944009253	-0.0116526285492644	0.00494436966907933	0.00153942987446901	1.54065327131899	15.235039372251	0.906	ns	Games-Howell
12	cells	3umFW4Wo	3umSW2Wo	9	9	0.000782033485180291	-0.00678464769920124	0.00834871466956182	0.00128716194445302	0.429612748317323	9.67111236627004	1	ns	Games-Howell
13	cells	3umFW4Wo	3umSW4Wo	9	9	0.00458327955216939	-0.00241919609230189	0.0115857551966407	0.00119907566097277	2.7028052998619	9.949150473834	0.339	ns	Games-Howell
14	cells	3umFW4Wo	Kisker	9	9	0.00961796986710468	-0.000628762856538985	0.0198647025907484	0.00170848366310163	3.98068290681282	8.91421818994204	0.07	ns	Games-Howell
15	cells	3umFW4Wo	micromodPLAIN	9	9	0.0136510562492199	-0.000514115571672252	0.027816228070112	0.00233106247431227	4.1409248145656	8.4795405602665	0.061	ns	Games-Howell
16	cells	3umFW4Wo	microparticlesGmbH	9	9	0.00576279105625822	-0.0026538821422168	0.0141794642547332	0.00142027787975934	2.8690925152843	9.35234592594094	0.283	ns	Games-Howell
17	cells	3umFW4Wo	Phosphorex	9	9	0.00245664476972997	-0.00453148017356083	0.00944476971302077	0.00119683787696407	1.4514164441795	9.95710359391741	0.925	ns	Games-Howell
18	cells	3umFW4Wo	PolysciencePLAIN	9	9	-0.0108997550217569	-0.0133562949028905	-0.00844321514062329	0.000397954562944081	19.3672630165053	8.01104269054737	1.52e-06	****	Games-Howell
19	cells	3umFW4Wo	Spherotech	9	9	-0.0108769655956322	-0.013332685287636	-0.00842124590362845	0.000399000469426332	19.2761079766709	8.09531053911585	1.43e-06	****	Games-Howell
20	cells	3umFW4Wo	ThermoScientific	9	9	0.00973703559791311	-0.00651896861269182	0.025993039808518	0.00266525854617894	2.58328555397002	8.36439138483583	0.403	ns	Games-Howell
21	cells	3umFW4Wo	Tianjin	9	9	-0.000639071455859248	-0.00808533161298459	0.0068071887012661	0.00126834335659415	0.356285037290127	9.72523731353812	1	ns	Games-Howell
22	cells	3umSW2Wo	3umSW4Wo	9	9	0.0038012460669891	-0.00512671708493581	0.012729209218914	0.00166674865947425	1.61265278699822	15.9011786699179	0.881	ns	Games-Howell
23	cells	3umSW2Wo	Kisker	9	9	0.00883593638192439	-0.00234961353521086	0.0200214862990596	0.00206377931964807	3.02743150602803	14.7084193209698	0.193	ns	Games-Howell
24	cells	3umSW2Wo	micromodPLAIN	9	9	0.0128690227640396	-0.00169732073919886	0.027435366267278	0.00260271414340275	3.49626304016603	12.2054708990009	0.103	ns	Games-Howell
25	cells	3umSW2Wo	microparticlesGmbH	9	9	0.00498075757107793	-0.00484170507545011	0.014803220217606	0.00183233673457026	1.92209618871253	15.8177360026891	0.732	ns	Games-Howell
26	cells	3umSW2Wo	Phosphorex	9	9	0.00167461128454968	-0.00724516158072791	0.0105943841498273	0.00166513950071991	0.71112900429342	15.895913812888	1	ns	Games-Howell
27	cells	3umSW2Wo	PolysciencePLAIN	9	9	-0.0116817885069372	-0.0192412496844897	-0.00412232732938464	0.00122418809310086	6.74755122696802	8.00116621279679	0.004	**	Games-Howell
28	cells	3umSW2Wo	Spherotech	9	9	-0.0116589990808125	-0.0192181719056447	-0.00409982625598035	0.00122452849200186	6.73251571175183	8.01006604486936	0.004	**	Games-Howell
29	cells	3umSW2Wo	ThermoScientific	9	9	0.00895500211273282	-0.00755493046280002	0.0254649346882657	0.00290583409215009	2.179113644705	11.298601684158	0.589	ns	Games-Howell
30	cells	3umSW2Wo	Tianjin	9	9	-0.00142110494103954	-0.0106117062673678	0.00776949638528874	0.00171725464720246	0.585162452303614	15.9957460406714	1	ns	Games-Howell
31	cells	3umSW4Wo	Kisker	9	9	0.0050346903149353	-0.00593283552393817	0.0160022161538088	0.0020100203107671	1.77115805437127	14.1044199024513	0.809	ns	Games-Howell
32	cells	3umSW4Wo	micromodPLAIN	9	9	0.00906777669705047	-0.00538652180909333	0.0235220752031943	0.002560296366001	2.5043531982919	11.6649940531731	0.417	ns	Games-Howell
33	cells	3umSW4Wo	microparticlesGmbH	9	9	0.00117951150408884	-0.008348167210514	0.0107071902186917	0.00177156836682776	0.470792207992642	15.4726484947961	1	ns	Games-Howell
34	cells	3umSW4Wo	Phosphorex	9	9	-0.00212663478243942	-0.0106788098717343	0.00642554030685545	0.00159802569639758	0.941009821781968	15.9999294719869	0.997	ns	Games-Howell
35	cells	3umSW4Wo	PolysciencePLAIN	9	9	-0.0154830345739263	-0.0224682906587734	-0.00849777848907912	0.00113120867074962	9.67828396622351	8.00136582189623	0.000298	***	Games-Howell
36	cells	3umSW4Wo	Spherotech	9	9	-0.0154602451478016	-0.0224451896584843	-0.00847530063711897	0.00113157703989324	9.66089253971465	8.01178894840957	3e-04	***	Games-Howell
37	cells	3umSW4Wo	ThermoScientific	9	9	0.00515375604574372	-0.0112775394736844	0.0215850515651718	0.00286790312608201	1.27070395627525	10.8508825080379	0.967	ns	Games-Howell
38	cells	3umSW4Wo	Tianjin	9	9	-0.00522235100802864	-0.0140697680548431	0.0036250660387858	0.00165225908768196	2.23497624497512	15.9375322627072	0.55	ns	Games-Howell
39	cells	Kisker	micromodPLAIN	9	9	0.00403308638211518	-0.0113539315104814	0.0194201042747118	0.00283482829605354	1.005994872379	14.5727851882183	0.995	ns	Games-Howell
40	cells	Kisker	microparticlesGmbH	9	9	-0.00385517881084646	-0.0154211646835605	0.0077108070618676	0.00214932279211212	1.26831720662925	15.4127488996943	0.972	ns	Games-Howell
41	cells	Kisker	Phosphorex	9	9	-0.00716132509737471	-0.0181236776440458	0.00380102744929641	0.00200868616580461	2.52096202226129	14.0878437264711	0.398	ns	Games-Howell
42	cells	Kisker	PolysciencePLAIN	9	9	-0.0205177248888616	-0.0307781606700882	-0.0102572891076349	0.00166155560939951	8.73171040521317	8.00063303813484	0.000627	***	Games-Howell
43	cells	Kisker	Spherotech	9	9	-0.0204949354627369	-0.0307551579208365	-0.0102347130046373	0.00166180642180773	8.72069553679862	8.00546400454698	0.00063	***	Games-Howell
44	cells	Kisker	ThermoScientific	9	9	0.000119065730808426	-0.0170065459843485	0.0172446774459654	0.00311544576697121	0.0270241217337641	13.4920296383036	1	ns	Games-Howell
45	cells	Kisker	Tianjin	9	9	-0.0102570413229639	-0.0213936859616487	0.000879603315720855	0.00205209504633082	3.53435065658708	14.587820200333	0.084	ns	Games-Howell
46	cells	micromodPLAIN	microparticlesGmbH	9	9	-0.00788826519296164	-0.0226630517495609	0.0068865213636376	0.00267105303143804	2.0882572319195	13.0151448893121	0.638	ns	Games-Howell
47	cells	micromodPLAIN	Phosphorex	9	9	-0.0111944114794899	-0.0256461282751243	0.00325730531614455	0.00255924909783251	3.09295577177063	11.6513332298555	0.193	ns	Games-Howell
48	cells	micromodPLAIN	PolysciencePLAIN	9	9	-0.0245508112709768	-0.0387347142388807	-0.0103669083030728	0.00229688982652383	7.55806610002358	8.00033126161603	0.002	**	Games-Howell
49	cells	micromodPLAIN	Spherotech	9	9	-0.0245280218448521	-0.0387117701384908	-0.0103442735512135	0.00229707126916495	7.55045383589326	8.00285925132758	0.002	**	Games-Howell
50	cells	micromodPLAIN	ThermoScientific	9	9	-0.00391402065130675	-0.0226732638358484	0.0148452225332349	0.00349584584314018	0.791691243958611	15.706788066427	0.999	ns	Games-Howell
51	cells	micromodPLAIN	Tianjin	9	9	-0.0142901277050791	-0.0288308166007904	0.000250561190632227	0.00259345906295765	3.8962042426687	12.0897920071952	0.056	ns	Games-Howell
52	cells	microparticlesGmbH	Phosphorex	9	9	-0.00330614628652825	-0.0128267170959004	0.00621442452284389	0.00177005450236521	1.32074942080879	15.4613956483484	0.963	ns	Games-Howell
53	cells	microparticlesGmbH	PolysciencePLAIN	9	9	-0.0166625460780151	-0.0250821281456141	-0.00824296401041616	0.001363466124176	8.64135831076721	8.00094011128165	0.000675	***	Games-Howell
54	cells	microparticlesGmbH	Spherotech	9	9	-0.0166397566518905	-0.0250590793710598	-0.00822043393272111	0.0013637717595734	8.62760552361506	8.00811447418802	0.000679	***	Games-Howell
55	cells	microparticlesGmbH	ThermoScientific	9	9	0.00397424454165489	-0.0126865581334829	0.0206350472167927	0.00296719988467029	0.947093345485912	11.99614817929	0.996	ns	Games-Howell
56	cells	microparticlesGmbH	Tianjin	9	9	-0.00640186251211747	-0.0161589541464016	0.00335522912216663	0.0018191665420802	2.48839250823394	15.7598762337331	0.409	ns	Games-Howell
57	cells	Phosphorex	PolysciencePLAIN	9	9	-0.0133563997914869	-0.0203270053219857	-0.006385794260988	0.00112883635650952	8.36649245954659	8.00137156912683	0.000848	***	Games-Howell
58	cells	Phosphorex	Spherotech	9	9	-0.0133336103653622	-0.0203039036807418	-0.0063633170499826	0.00112920549954918	8.34948670619386	8.01183855497406	0.000855	***	Games-Howell
59	cells	Phosphorex	ThermoScientific	9	9	0.00728039082818314	-0.00914911901603008	0.0237099006723964	0.00286696822507497	1.79562985012226	10.8397161291494	0.793	ns	Games-Howell
60	cells	Phosphorex	Tianjin	9	9	-0.00309571622558922	-0.0119347807441021	0.00574334829292362	0.00165063580350912	1.32615682459433	15.9333074617422	0.963	ns	Games-Howell
61	cells	PolysciencePLAIN	Spherotech	9	9	2.27894261246508e-05	-0.00016715598086314	0.000212734833112441	3.24344052553218e-05	0.496835308840645	9.82914509493431	1	ns	Games-Howell
62	cells	PolysciencePLAIN	ThermoScientific	9	9	0.02063679061967	0.00436231031386528	0.0369112709254747	0.00263542287574911	5.537029644606	8.00025162202913	0.013	*	Games-Howell
63	cells	PolysciencePLAIN	Tianjin	9	9	0.0102606835658976	0.00282351253980218	0.0176978545919931	0.00120438593742137	6.02414782805388	8.00120488001829	0.008	**	Games-Howell
64	cells	Spherotech	ThermoScientific	9	9	0.0206140011935454	0.00433965577562778	0.0368883466114629	0.00263558101269077	5.53058318494334	8.00217185027067	0.013	*	Games-Howell
65	cells	Spherotech	Tianjin	9	9	0.010237894139773	0.00280101612012669	0.0176747721594193	0.00120473193146558	6.00904166497587	8.01039979670988	0.008	**	Games-Howell
66	cells	ThermoScientific	Tianjin	9	9	-0.0103761070537724	-0.0268678537685669	0.00611563966102215	0.00289754737149718	2.53214692267445	11.2017367379764	0.406	ns	Games-Howell

## Sheet: k_off,coverslips
Kruskal-Wallis test
χ²	df	p value
66.44	11	5.77e-10
Games-Howell post hoc test
	.y.	group1	group2	n1	n2	estimate	conf.low	conf.high	se	statistic	df	p.adj	p.adj.signif	method
1	coverslip	3umFW2Wo	3umFW4Wo	9	9	0.00256262445061042	3.29178945654733e-06	0.00512195711176429	0.000476871017727396	3.79987262655778	15.691363655138	0.05	*	Games-Howell
2	coverslip	3umFW2Wo	3umSW2Wo	9	9	-0.0014406910860231	-0.00338489113619189	0.000503508964145691	0.000337374949706063	3.0195556528708	10.5603013749773	0.223	ns	Games-Howell
3	coverslip	3umFW2Wo	3umSW4Wo	9	9	-0.000765345133880617	-0.00271810134630726	0.00118741107854602	0.000341950189439574	1.58263030940868	11.0219053604485	0.885	ns	Games-Howell
4	coverslip	3umFW2Wo	Kisker	9	9	-0.00241853471823562	-0.00435908881737495	-0.000477980619096292	0.000335109783474727	5.10328968037568	10.3286001760582	0.012	*	Games-Howell
5	coverslip	3umFW2Wo	micromodPLAIN	9	9	-0.00291452328849172	-0.00484390112576358	-0.000985145451219863	0.000314601509559047	6.55076062447123	8.19925840310354	0.004	**	Games-Howell
6	coverslip	3umFW2Wo	microparticlesGmbH	9	9	-0.00248645013383364	-0.0044145570727998	-0.000558343194867485	0.000317878945315165	5.53099151934329	8.53795776094569	0.011	*	Games-Howell
7	coverslip	3umFW2Wo	Phosphorex	9	9	-4.364105214338e-05	-0.0033035164711333	0.00321623436684654	0.000592184092132102	0.0521102885381389	13.3803135778984	1	ns	Games-Howell
8	coverslip	3umFW2Wo	PolysciencePLAIN	9	9	0.00881679438834311	0.00479262034657001	0.0128409684301162	0.000712188298395536	8.75388589558437	11.6139620161293	7.16e-05	****	Games-Howell
9	coverslip	3umFW2Wo	Spherotech	9	9	0.0118767836668318	0.00475866278434648	0.0189949045493171	0.00119530065230972	7.02597647987086	9.16884057717091	0.002	**	Games-Howell
10	coverslip	3umFW2Wo	ThermoScientific	9	9	0.000470324187405244	-0.00160253227531035	0.00254318065012084	0.000380538789231315	0.873943554984469	14.2526819221369	0.998	ns	Games-Howell
11	coverslip	3umFW2Wo	Tianjin	9	9	0.00270282900161628	0.000225906167495057	0.00517975183573751	0.00046234162426734	4.1337154500401	15.8842588647003	0.026	*	Games-Howell
12	coverslip	3umFW4Wo	3umSW2Wo	9	9	-0.00400331553663352	-0.00623237643058979	-0.00177425464267725	0.000381726122703949	7.41571350457054	9.95263901735046	0.000753	***	Games-Howell
13	coverslip	3umFW4Wo	3umSW4Wo	9	9	-0.00332796958449104	-0.00556254617413048	-0.00109339299485159	0.000385775722568414	6.09999469409033	10.315545562087	0.003	**	Games-Howell
14	coverslip	3umFW4Wo	Kisker	9	9	-0.00498115916884604	-0.00720795090027776	-0.00275436743741432	0.000379725615472409	9.27567507416814	9.77233484482447	0.000124	***	Games-Howell
15	coverslip	3umFW4Wo	micromodPLAIN	9	9	-0.00547714773910214	-0.00769941886484907	-0.00325487661335521	0.000361755560955534	10.7059261166568	8.15025211250248	0.000126	***	Games-Howell
16	coverslip	3umFW4Wo	microparticlesGmbH	9	9	-0.00504907458444406	-0.00726992467632609	-0.00282822449256203	0.000364609379939824	9.79194467779815	8.40582161669894	0.000203	***	Games-Howell
17	coverslip	3umFW4Wo	Phosphorex	9	9	-0.0026062655027538	-0.0059663850340075	0.000753854028499898	0.000618526454599756	2.97951364386235	14.4949815013508	0.208	ns	Games-Howell
18	coverslip	3umFW4Wo	PolysciencePLAIN	9	9	0.00625416993773269	0.00216934439290473	0.0103389954825607	0.000734237801013371	6.02307041064929	12.6045639878329	0.002	**	Games-Howell
19	coverslip	3umFW4Wo	Spherotech	9	9	0.00931415921622138	0.00218709815104291	0.0164412202813998	0.00120856800614507	5.44951141297279	9.5438870712151	0.009	**	Games-Howell
20	coverslip	3umFW4Wo	ThermoScientific	9	9	-0.00209230026320518	-0.00441387901771845	0.000229278491308103	0.000420360257606564	3.5195518073345	13.130995865895	0.094	ns	Games-Howell
21	coverslip	3umFW4Wo	Tianjin	9	9	0.000140204551005863	-0.00251346530075812	0.00279387440276984	0.000495633688923164	0.200025928392511	15.9507777548075	1	ns	Games-Howell
22	coverslip	3umSW2Wo	3umSW4Wo	9	9	0.000675345952142484	-0.000330406082522505	0.00168109798680747	0.000187719996974187	2.54390427287563	15.8764918902899	0.38	ns	Games-Howell
23	coverslip	3umSW2Wo	Kisker	9	9	-0.000977843632212519	-0.00191445911219708	-4.12281522279632e-05	0.000174949799047346	3.95221867668699	15.96046726821	0.037	*	Games-Howell
24	coverslip	3umSW2Wo	micromodPLAIN	9	9	-0.00147383220246862	-0.00225593580747672	-0.000691728597460527	0.000131464729197833	7.92727259285183	9.20573416784418	0.000637	***	Games-Howell
25	coverslip	3umSW2Wo	microparticlesGmbH	9	9	-0.00104575904781054	-0.00183843065742878	-0.000253087438192298	0.0001391254436863	5.31508324143326	11.1451943627616	0.007	**	Games-Howell
26	coverslip	3umSW2Wo	Phosphorex	9	9	0.00139705003387972	-0.00170490235951281	0.00449900242727225	0.000518643291849562	1.90470708507647	9.01220665233859	0.736	ns	Games-Howell
27	coverslip	3umSW2Wo	PolysciencePLAIN	9	9	0.0102574854743662	0.00631167869533975	0.0142032922533927	0.000652319735695431	11.1189914085834	8.62680941426188	6.32e-05	****	Games-Howell
28	coverslip	3umSW2Wo	Spherotech	9	9	0.0133174747528549	0.00619813887133801	0.0204368106343718	0.00116062591502097	8.11361919818426	8.19309602696653	0.000941	***	Games-Howell
29	coverslip	3umSW2Wo	ThermoScientific	9	9	0.00191101527342835	0.000518990134571763	0.00330304041228493	0.000251234224013894	5.37861377802379	12.8925261201133	0.005	**	Games-Howell
30	coverslip	3umSW2Wo	Tianjin	9	9	0.00414352008763938	0.00203198552651212	0.00625505464876664	0.000363412496670644	8.06221904528459	10.1741497586412	0.000332	***	Games-Howell
31	coverslip	3umSW4Wo	Kisker	9	9	-0.001653189584355	-0.0026385395987919	-0.000667839569918106	0.000183617830167167	6.36638372548104	15.7036806019943	0.000442	***	Games-Howell
32	coverslip	3umSW4Wo	micromodPLAIN	9	9	-0.00214917815461111	-0.00300323867757127	-0.00129511763165095	0.000142797235238121	10.6423520355232	9.01200284951742	6.64e-05	****	Games-Howell
33	coverslip	3umSW4Wo	microparticlesGmbH	9	9	-0.00172110499995302	-0.00258294554080916	-0.000859264459096886	0.000149879833364938	8.1198716950639	10.6673441989345	0.000242	***	Games-Howell
34	coverslip	3umSW4Wo	Phosphorex	9	9	0.000721704081737237	-0.00238153782452314	0.00382494598799761	0.000521631037754793	0.978319565497752	9.20597615540138	0.994	ns	Games-Howell
35	coverslip	3umSW4Wo	PolysciencePLAIN	9	9	0.00958213952222373	0.00563637098979786	0.0135279080546496	0.000654697726394669	10.3491971352219	8.74758708723589	0.000102	***	Games-Howell
36	coverslip	3umSW4Wo	Spherotech	9	9	0.0126421288007124	0.00552356871417375	0.0197606888872511	0.00116196410873437	7.69329701014118	8.23043898854955	0.001	***	Games-Howell
37	coverslip	3umSW4Wo	ThermoScientific	9	9	0.00123566932128586	-0.000177197563971277	0.002648536206543	0.000257345508382127	3.39524152521052	13.5913357631555	0.112	ns	Games-Howell
38	coverslip	3umSW4Wo	Tianjin	9	9	0.0034681741354969	0.001350031220592	0.0055863170504018	0.000367663865650382	6.67013998018954	10.5742130429763	0.001	***	Games-Howell
39	coverslip	Kisker	micromodPLAIN	9	9	-0.000495988570256102	-0.00124036168217051	0.000248384541658307	0.000125537585265804	2.79372014904164	9.3303602248106	0.31	ns	Games-Howell
40	coverslip	Kisker	microparticlesGmbH	9	9	-6.7915415598021e-05	-0.000824681866125796	0.000688851034929754	0.000133538756068115	0.359621823135508	11.4440825007229	1	ns	Games-Howell
41	coverslip	Kisker	Phosphorex	9	9	0.00237489366609224	-0.000726641952737023	0.0054764292849215	0.000517172673748198	3.24708458341406	8.91689654336052	0.181	ns	Games-Howell
42	coverslip	Kisker	PolysciencePLAIN	9	9	0.0112353291065787	0.00728938496861944	0.015181273244538	0.000651151094500398	12.200820158676	8.56753401754897	3.14e-05	****	Games-Howell
43	coverslip	Kisker	Spherotech	9	9	0.0142953183850674	0.00717557884877111	0.0214150579213637	0.00115996949309436	8.71429518576109	8.17479159561393	0.000568	***	Games-Howell
44	coverslip	Kisker	ThermoScientific	9	9	0.00288885890564086	0.00150629536861235	0.00427142244266938	0.000248184096201133	8.23071161020058	12.5137547872001	8.49e-05	****	Games-Howell
45	coverslip	Kisker	Tianjin	9	9	0.0051213637198519	0.00301258964047677	0.00723013779922704	0.000361310604643291	10.0228196147336	9.9747137297081	5.47e-05	****	Games-Howell
46	coverslip	micromodPLAIN	microparticlesGmbH	9	9	0.000428073154658081	5.76314903311476e-05	0.000798514818985014	6.71427003372086e-05	4.50821055725253	13.2075275125529	0.018	*	Games-Howell
47	coverslip	micromodPLAIN	Phosphorex	9	9	0.00287088223634834	-0.000233828456902817	0.0059755929295995	0.000504126092667512	4.02681060718034	8.07702415715708	0.074	ns	Games-Howell
48	coverslip	micromodPLAIN	PolysciencePLAIN	9	9	0.0117313176768348	0.00778058036073904	0.0156820549929306	0.000640837959788135	12.9444489903282	8.04757939391027	3.23e-05	****	Games-Howell
49	coverslip	micromodPLAIN	Spherotech	9	9	0.0147913069553235	0.00766736347057073	0.0219152504400763	0.00115421175169287	9.06162446828393	8.01463711264815	0.000476	***	Games-Howell
50	coverslip	micromodPLAIN	ThermoScientific	9	9	0.00338484747589697	0.00204694955485517	0.00472274539693876	0.000219706368691319	10.89385172467	8.41376053932499	8.87e-05	****	Games-Howell
51	coverslip	micromodPLAIN	Tianjin	9	9	0.005617352290108	0.00351540512989411	0.0077192994503219	0.000342375372747593	11.6015000283839	8.16792351692967	6.7e-05	****	Games-Howell
52	coverslip	microparticlesGmbH	Phosphorex	9	9	0.00244280908169026	-0.000660530856655433	0.00554614902003596	0.000506177865345832	3.41248992708743	8.20812270752273	0.155	ns	Games-Howell
53	coverslip	microparticlesGmbH	PolysciencePLAIN	9	9	0.0113032445221768	0.00735370002152848	0.015252789022825	0.000642453270489979	12.4407505077298	8.12857325753934	4.05e-05	****	Games-Howell
54	coverslip	microparticlesGmbH	Spherotech	9	9	0.0143632338006654	0.00724002505816671	0.0214864425431642	0.00115510938088295	8.79253531163864	8.03955569984332	0.000581	***	Games-Howell
55	coverslip	microparticlesGmbH	ThermoScientific	9	9	0.00295677432123889	0.0016185840102925	0.00429496463218527	0.000224374246519908	9.31816019625391	9.11346612282055	0.000184	***	Games-Howell
56	coverslip	microparticlesGmbH	Tianjin	9	9	0.00518927913544992	0.00308871202533623	0.00728984624556362	0.000345389359885193	10.6238781280529	8.45348822376077	0.000104	***	Games-Howell
57	coverslip	Phosphorex	PolysciencePLAIN	9	9	0.00886043544048649	0.00446960644015713	0.0132512644408159	0.000813868035901958	7.69814479480105	15.1537470465814	5.81e-05	****	Games-Howell
58	coverslip	Phosphorex	Spherotech	9	9	0.0119204247189752	0.00472142411238759	0.0191194253255628	0.00125853591800291	6.69747524312739	10.9344892761434	0.001	***	Games-Howell
59	coverslip	Phosphorex	ThermoScientific	9	9	0.000513965239548624	-0.00262244238418169	0.00365037286327894	0.000547703183851452	0.663549741711142	10.8770060676633	1	ns	Games-Howell
60	coverslip	Phosphorex	Tianjin	9	9	0.00274647005375966	-0.000569332124412704	0.00606227223193203	0.000607395081492717	3.19733836923164	14.062956305667	0.151	ns	Games-Howell
61	coverslip	PolysciencePLAIN	Spherotech	9	9	0.00305998927848869	-0.00429108114465723	0.0104110597016346	0.00131925843954118	1.64011773912168	12.4965813062374	0.865	ns	Games-Howell
62	coverslip	PolysciencePLAIN	ThermoScientific	9	9	-0.00834647020093787	-0.0123046550138307	-0.004388285388045	0.000675654461243485	8.73500585964128	9.81470173376681	0.000203	***	Games-Howell
63	coverslip	PolysciencePLAIN	Tianjin	9	9	-0.00611396538672683	-0.010171439966122	-0.00205649080733165	0.000724885479519869	5.96401294692491	12.1961694327397	0.002	**	Games-Howell
64	coverslip	Spherotech	ThermoScientific	9	9	-0.0114064594794266	-0.0185208103701702	-0.00429210858868292	0.00117389966693868	6.87076167954431	8.56492856888784	0.003	**	Games-Howell
65	coverslip	Spherotech	Tianjin	9	9	-0.00917395466521552	-0.0162966214791522	-0.00205128785127886	0.00120290915511491	5.39273105245606	9.38398027548976	0.01	**	Games-Howell
66	coverslip	ThermoScientific	Tianjin	9	9	0.00223250481421104	1.5058648215186e-05	0.00444995098020689	0.000403802620294689	3.90938348049397	13.573008646217	0.048	*	Games-Howell

## Sheet: Irreversible binding cells
Kruskal-Wallis test
χ²	df	p value
71.37	11	6.71e-11
Games-Howell post hoc test
	.y.	group1	group2	n1	n2	estimate	conf.low	conf.high	se	statistic	df	p.adj	p.adj.signif	method
1	cells	3umFW2Wo	3umFW4Wo	9	9	0.00699718041448888	-0.28135038638051	0.295344747209488	0.0510497135111669	0.0969203033664133	11.6355292379477	1	ns	Games-Howell
2	cells	3umFW2Wo	3umSW2Wo	9	9	0.355941848290226	0.0624786525087249	0.649405044071727	0.0528716826944981	4.76037231665947	12.7668339471667	0.013	*	Games-Howell
3	cells	3umFW2Wo	3umSW4Wo	9	9	-0.0764661873637017	-0.411612161395104	0.258679786667701	0.0625757211278406	0.864069301029571	15.9148322754526	0.999	ns	Games-Howell
4	cells	3umFW2Wo	Kisker	9	9	-0.17895236301908	-0.476268473710355	0.118363747672195	0.0540309127199802	2.34196357288917	13.4105065332492	0.494	ns	Games-Howell
5	cells	3umFW2Wo	micromodPLAIN	9	7	-0.113981878776358	-0.765569485558062	0.537605728005345	0.107729640012051	0.748144701923541	8.62964382881034	0.999	ns	Games-Howell
6	cells	3umFW2Wo	microparticlesGmbH	9	9	-0.0522552015734905	-0.351191843100317	0.246681439953336	0.0544853825948672	0.67816367666226	13.6443041119675	1	ns	Games-Howell
7	cells	3umFW2Wo	Phosphorex	9	9	0.0124773669352823	-0.302896110037056	0.327850843907621	0.0584873906035621	0.150850135050368	15.2065429114541	1	ns	Games-Howell
8	cells	3umFW2Wo	PolysciencePLAIN	9	9	0.526011042500133	0.242994863245733	0.809027221754533	0.0458936628374665	8.10451709744992	8.03916469037132	0.001	***	Games-Howell
9	cells	3umFW2Wo	Spherotech	9	9	0.513679562229848	0.230784399010079	0.796574725449617	0.0460602819090565	7.8858896809801	8.15582341727588	0.001	***	Games-Howell
10	cells	3umFW2Wo	ThermoScientific	9	9	0.210996845939508	-0.150818220698167	0.572811912577182	0.0675465074100059	2.2088085127359	15.9008069620622	0.565	ns	Games-Howell
11	cells	3umFW2Wo	Tianjin	9	9	0.333812852887603	0.0394756446942088	0.628150061080998	0.0531462115974867	4.44135762134387	12.925146452945	0.021	*	Games-Howell
12	cells	3umFW4Wo	3umSW2Wo	9	9	0.348944667875737	0.162940653296171	0.534948682455303	0.0346311652844834	7.12482929427657	15.6109084874815	0.000124	***	Games-Howell
13	cells	3umFW4Wo	3umSW4Wo	9	9	-0.0834633677781906	-0.353314246275219	0.186387510718838	0.0481624714137761	1.22538382280242	12.1325415958809	0.975	ns	Games-Howell
14	cells	3umFW4Wo	Kisker	9	9	-0.185949543433568	-0.382206416475288	0.0103073296081514	0.0363763976689233	3.61460154238276	15.1508479115865	0.071	ns	Games-Howell
15	cells	3umFW4Wo	micromodPLAIN	9	7	-0.120979059190847	-0.775837132262188	0.533879013880494	0.10004787911365	0.855041744945349	6.64044994631563	0.997	ns	Games-Howell
16	cells	3umFW4Wo	microparticlesGmbH	9	9	-0.0592523819879793	-0.259529381678324	0.141024617702365	0.0370480727504493	1.13090258128603	14.956294440434	0.987	ns	Games-Howell
17	cells	3umFW4Wo	Phosphorex	9	9	0.00548018652079346	-0.229786319552904	0.240746692594491	0.0427162455937688	0.0907167050183231	13.3405155088484	1	ns	Games-Howell
18	cells	3umFW4Wo	PolysciencePLAIN	9	9	0.519013862085644	0.380327370408636	0.657700353762653	0.0225860812593194	16.2488666004931	8.16293517678363	5.31e-06	****	Games-Howell
19	cells	3umFW4Wo	Spherotech	9	9	0.506682381815359	0.368112231188354	0.645252532442365	0.0229227473823554	15.6298257845468	8.64732726262639	4e-06	****	Games-Howell
20	cells	3umFW4Wo	ThermoScientific	9	9	0.203999665525019	-0.106288965517431	0.514288296567469	0.0544649744450826	2.6484827785603	11.1499633444534	0.353	ns	Games-Howell
21	cells	3umFW4Wo	Tianjin	9	9	0.326815672473114	0.138386171761296	0.515245173184933	0.0350488599697388	6.59346918568271	15.5095507841561	0.000314	***	Games-Howell
22	cells	3umSW2Wo	3umSW4Wo	9	9	-0.432408035653928	-0.708285386759365	-0.15653068454849	0.0500895721089557	6.10423769612875	13.3402131242029	0.001	***	Games-Howell
23	cells	3umSW2Wo	Kisker	9	9	-0.534894211309306	-0.743234478132636	-0.326553944485975	0.0388919514648355	9.72507960615497	15.8933179451109	2.09e-06	****	Games-Howell
24	cells	3umSW2Wo	micromodPLAIN	9	7	-0.469923727066584	-1.12308066713112	0.183233212997951	0.100989700942794	3.29029842595001	6.88110268208382	0.2	ns	Games-Howell
25	cells	3umSW2Wo	microparticlesGmbH	9	9	-0.408197049863716	-0.620077450696345	-0.196316649031088	0.0395208966990636	7.30345022828938	15.8055494193715	8.66e-05	****	Games-Howell
26	cells	3umSW2Wo	Phosphorex	9	9	-0.343464481354944	-0.58700100601892	-0.0999279566909673	0.0448778254709678	5.41171639476862	14.5930487492171	0.003	**	Games-Howell
27	cells	3umSW2Wo	PolysciencePLAIN	9	9	0.170069194209907	0.00742383886104367	0.33271454955877	0.0264475452174309	4.54700349344706	8.11850903611155	0.039	*	Games-Howell
28	cells	3umSW2Wo	Spherotech	9	9	0.157737713939622	-0.0047699047096412	0.320245332588886	0.0267356303260415	4.17186375691801	8.47116694344786	0.059	ns	Games-Howell
29	cells	3umSW2Wo	ThermoScientific	9	9	-0.144945002350718	-0.459461568300281	0.169571563598844	0.0561762852338865	1.82446371515268	12.1806568769941	0.781	ns	Games-Howell
30	cells	3umSW2Wo	Tianjin	9	9	-0.0221289954026227	-0.223650304753195	0.17939231394795	0.0376532092464086	0.415570492481539	15.9932599440378	1	ns	Games-Howell
31	cells	3umSW4Wo	Kisker	9	9	-0.102486175655378	-0.382820236311538	0.177847885000782	0.0513116939153709	1.41232269399091	13.9956286810035	0.942	ns	Games-Howell
32	cells	3umSW4Wo	micromodPLAIN	9	7	-0.0375156914126565	-0.688155306458198	0.613123923632885	0.106391849970929	0.2493386458271	8.28331887376302	1	ns	Games-Howell
33	cells	3umSW4Wo	microparticlesGmbH	9	9	0.0242109857902112	-0.25798212600934	0.306404097589762	0.051790031083401	0.330560763786768	14.2263518241072	1	ns	Games-Howell
34	cells	3umSW4Wo	Phosphorex	9	9	0.088943554298984	-0.211752672209087	0.389639780807055	0.0559850449917139	1.12338197454256	15.6107301618293	0.988	ns	Games-Howell
35	cells	3umSW4Wo	PolysciencePLAIN	9	9	0.602477229863835	0.339466594929526	0.865487864798143	0.0426588641638481	9.98657003878312	8.04534694623711	0.000229	***	Games-Howell
36	cells	3umSW4Wo	Spherotech	9	9	0.59014574959355	0.327261705525768	0.853029793661331	0.0428380668640911	9.74124399100312	8.18041511819296	0.000249	***	Games-Howell
37	cells	3umSW4Wo	ThermoScientific	9	9	0.287463033303209	-0.0636525115869935	0.638578578193412	0.0653917507519149	3.10845110968682	15.6421042964758	0.165	ns	Games-Howell
38	cells	3umSW4Wo	Tianjin	9	9	0.410279040251305	0.133385648814115	0.687172431688496	0.0503792636932639	5.75854171483646	13.5039022614848	0.002	**	Games-Howell
39	cells	Kisker	micromodPLAIN	9	7	0.0649704842427214	-0.587307845326293	0.717248813811736	0.101601399571667	0.452169656901199	7.03843026748357	1	ns	Games-Howell
40	cells	Kisker	microparticlesGmbH	9	9	0.126697161445589	-0.0930648341822341	0.346459157073412	0.0410588111652602	2.18195362877588	15.9863188341533	0.581	ns	Games-Howell
41	cells	Kisker	Phosphorex	9	9	0.191429729954362	-0.0579943534963272	0.440853813405051	0.0462379056338961	2.92749548916005	15.1657410404493	0.222	ns	Games-Howell
42	cells	Kisker	PolysciencePLAIN	9	9	0.704963405519213	0.52838771442179	0.881539096616636	0.0286949010528785	17.3718809349577	8.10056237481346	3.45e-06	****	Games-Howell
43	cells	Kisker	Spherotech	9	9	0.692631925248928	0.516197853991369	0.869065996506487	0.0289606392770807	16.9113922701772	8.39990583346799	2.95e-06	****	Games-Howell
44	cells	Kisker	ThermoScientific	9	9	0.389949208958587	0.0721823480813338	0.707716069835841	0.0572686626444638	4.8147750836225	12.7895656371664	0.012	*	Games-Howell
45	cells	Kisker	Tianjin	9	9	0.512765215906683	0.302519024080583	0.723011407732783	0.0392643459764742	9.2343257555199	15.9397046036252	4.1e-06	****	Games-Howell
46	cells	micromodPLAIN	microparticlesGmbH	7	9	0.0617266772028677	-0.590250428112959	0.713703782518695	0.101843810720516	0.428571473528613	7.10096875624548	1	ns	Games-Howell
47	cells	micromodPLAIN	Phosphorex	7	9	0.126459245711641	-0.523911401310172	0.776829892733453	0.104039798755961	0.859480614684609	7.67092935587699	0.998	ns	Games-Howell
48	cells	micromodPLAIN	PolysciencePLAIN	7	9	0.639992921276491	-0.0217802672077639	1.30176610976075	0.0975178606933436	4.64061999851567	6.00649378821811	0.058	ns	Games-Howell
49	cells	micromodPLAIN	Spherotech	7	9	0.627661441006206	-0.0338405437646984	1.28916342577711	0.0975963853588291	4.54754199751372	6.02584406493249	0.063	ns	Games-Howell
50	cells	micromodPLAIN	ThermoScientific	7	9	0.324978724715866	-0.328492246239111	0.978449695670843	0.109389375758605	2.10070364141253	9.05464328275238	0.635	ns	Games-Howell
51	cells	micromodPLAIN	Tianjin	7	9	0.447794731663961	-0.205139813427764	1.10072927675569	0.101133697019006	3.1308920831767	6.9180717910082	0.237	ns	Games-Howell
52	cells	microparticlesGmbH	Phosphorex	9	9	0.0647325685087728	-0.187105367041232	0.316570504058778	0.0467681655035134	0.978717844999445	15.344381015822	0.996	ns	Games-Howell
53	cells	microparticlesGmbH	PolysciencePLAIN	9	9	0.578266244073623	0.396443358261949	0.760089129885298	0.0295417456083662	13.8412938739793	8.09484628862183	1.85e-05	****	Games-Howell
54	cells	microparticlesGmbH	Spherotech	9	9	0.565934763803339	0.384254022670299	0.747615504936379	0.0297999331289875	13.4287653419357	8.37719910434632	1.74e-05	****	Games-Howell
55	cells	microparticlesGmbH	ThermoScientific	9	9	0.263252047512998	-0.0558945212197624	0.582398616245759	0.0576976352049228	3.22625541404862	13.0162543045604	0.15	ns	Games-Howell
56	cells	microparticlesGmbH	Tianjin	9	9	0.386068054461094	0.172349036591764	0.599787072330423	0.0398874197224539	6.84404609795457	15.8697499414325	0.000184	***	Games-Howell
57	cells	Phosphorex	PolysciencePLAIN	9	9	0.513533675564851	0.289256405025324	0.737810946104378	0.0363982510114705	9.97638991623867	8.06235374931466	0.000228	***	Games-Howell
58	cells	Phosphorex	Spherotech	9	9	0.501202195294566	0.277061793613462	0.72534259697567	0.0366081132755666	9.68100891653742	8.24805122201856	0.000249	***	Games-Howell
59	cells	Phosphorex	ThermoScientific	9	9	0.198519479004225	-0.134919202638492	0.531958160646942	0.061490934708662	2.28284820301706	14.6630183264557	0.524	ns	Games-Howell
60	cells	Phosphorex	Tianjin	9	9	0.321335485952321	0.0764427319035008	0.566228240001141	0.0452009313534555	5.02685441094104	14.7442656946758	0.006	**	Games-Howell
61	cells	PolysciencePLAIN	Spherotech	9	9	-0.0123314802702849	-0.040844287588282	0.0161813270477123	0.00506037415831282	1.72312818151253	11.782199706085	0.828	ns	Games-Howell
62	cells	PolysciencePLAIN	ThermoScientific	9	9	-0.315014196560625	-0.621347831943422	-0.00868056117782839	0.0496647609515071	4.48504473374075	8.03343096116715	0.043	*	Games-Howell
63	cells	PolysciencePLAIN	Tianjin	9	9	-0.19219818961253	-0.358220245843923	-0.026176133381137	0.0269921770934691	5.03496412075929	8.11374171246885	0.022	*	Games-Howell
64	cells	Spherotech	ThermoScientific	9	9	-0.30268271629034	-0.60890164034871	0.00353620776802854	0.0498187691665806	4.2961519286277	8.13301400291503	0.053	ns	Games-Howell
65	cells	Spherotech	Tianjin	9	9	-0.179866709342245	-0.345749688269616	-0.0139837304148737	0.027274510172465	4.66314405213446	8.45224206138886	0.032	*	Games-Howell
66	cells	ThermoScientific	Tianjin	9	9	0.122816006948096	-0.192433743147663	0.438065757043854	0.0564347410634276	1.53883990100438	12.3285942588994	0.903	ns	Games-Howell

## Sheet: Irreversible binding coverslips
Kruskal-Wallis test
χ²	df	p value
46.33	11	2.83e-06
Games-Howell post hoc test
	.y.	group1	group2	n1	n2	estimate	conf.low	conf.high	se	statistic	df	p.adj	p.adj.signif	method
1	coverslip	3umFW2Wo	3umFW4Wo	9	9	0.168427460442117	-0.101300973857378	0.438155894741612	0.0490796862046078	2.42658844476208	13.510441583577	0.448	ns	Games-Howell
2	coverslip	3umFW2Wo	3umSW2Wo	9	9	-0.108657593502083	-0.384783725617818	0.167468538613652	0.0507621509773794	1.51357891092858	14.3761011303398	0.914	ns	Games-Howell
3	coverslip	3umFW2Wo	3umSW4Wo	9	9	0.0727600196391669	-0.243370571556417	0.38889061083475	0.0590694466723113	0.870993486218621	15.9971757221017	0.999	ns	Games-Howell
4	coverslip	3umFW2Wo	Kisker	9	9	0.17277464626349	-0.261425372641835	0.606974665168814	0.0788395870079247	1.54960380471984	13.3443519083495	0.901	ns	Games-Howell
5	coverslip	3umFW2Wo	micromodPLAIN	9	8	0.150012517251361	-0.528015011174538	0.82804004567726	0.113724721040193	0.932733597770816	9.12626052311929	0.996	ns	Games-Howell
6	coverslip	3umFW2Wo	microparticlesGmbH	9	9	0.152235091376109	-0.149562600507505	0.454032783259723	0.0563341569998505	1.91085606281259	15.8856090206494	0.739	ns	Games-Howell
7	coverslip	3umFW2Wo	Phosphorex	9	9	0.013840275595284	-0.329205292255167	0.356885843445735	0.0638748945809564	0.153214385575421	15.6190769366566	1	ns	Games-Howell
8	coverslip	3umFW2Wo	PolysciencePLAIN	9	9	0.515091584991607	0.259124011831283	0.77105915815193	0.0418596228917419	8.70109971180716	8.28626772213062	0.000535	***	Games-Howell
9	coverslip	3umFW2Wo	Spherotech	9	9	0.502176194389004	0.246245077823186	0.758107310954821	0.0428544437344496	8.28600633818212	9.06491002770422	0.000485	***	Games-Howell
10	coverslip	3umFW2Wo	ThermoScientific	9	9	0.0702218904399106	-0.270710538866138	0.411154319745959	0.0635085042321812	0.78185395039801	15.6642543436572	0.999	ns	Games-Howell
11	coverslip	3umFW2Wo	Tianjin	9	9	-0.0530405669973348	-0.456393978511262	0.350312844516592	0.073899369126648	0.507519144548021	14.0772718799978	1	ns	Games-Howell
12	coverslip	3umFW4Wo	3umSW2Wo	9	9	-0.2770850539442	-0.487650470423628	-0.0665196374647723	0.0392781565307021	4.98823615757615	15.8125375575699	0.005	**	Games-Howell
13	coverslip	3umFW4Wo	3umSW4Wo	9	9	-0.0956674408029503	-0.36834632196866	0.177011440362759	0.0495497440838306	1.36523603464188	13.4043990797783	0.952	ns	Games-Howell
14	coverslip	3umFW4Wo	Kisker	9	9	0.00434718582137261	-0.411940058698317	0.420634430341063	0.0719837348862937	0.0427030436559897	10.3912572912929	1	ns	Games-Howell
15	coverslip	3umFW4Wo	micromodPLAIN	9	8	-0.0184149431907562	-0.695497611819874	0.658667725438362	0.109083865829323	0.119369909622771	7.85879870864659	1	ns	Games-Howell
16	coverslip	3umFW4Wo	microparticlesGmbH	9	9	-0.0161923690660082	-0.268337489434194	0.235952751302178	0.0462548900494195	0.247535643427464	14.187485140567	1	ns	Games-Howell
17	coverslip	3umFW4Wo	Phosphorex	9	9	-0.154587184846833	-0.463028594789579	0.153854225095913	0.0551903955985856	1.98059183131739	12.2980398707719	0.698	ns	Games-Howell
18	coverslip	3umFW4Wo	PolysciencePLAIN	9	9	0.34666412454949	0.184994087092018	0.508334162006961	0.0267993588960432	9.14680661630433	8.71568042182523	0.000277	***	Games-Howell
19	coverslip	3umFW4Wo	Spherotech	9	9	0.333748733946886	0.170652959767085	0.496844508126688	0.0283280948245587	8.33081061214447	10.6056929495163	0.000198	***	Games-Howell
20	coverslip	3umFW4Wo	ThermoScientific	9	9	-0.0982055700022066	-0.403938638028542	0.207527498024129	0.054765935748502	1.26797476478342	12.3708515348387	0.969	ns	Games-Howell
21	coverslip	3umFW4Wo	Tianjin	9	9	-0.221468027439452	-0.602724877046358	0.159788822167454	0.0665364138342056	2.35362164857069	10.8448544441357	0.496	ns	Games-Howell
22	coverslip	3umSW2Wo	3umSW4Wo	9	9	0.18141761314125	-0.0975036561443033	0.460338882426803	0.0512167698384093	2.50468010543399	14.273183992118	0.406	ns	Games-Howell
23	coverslip	3umSW2Wo	Kisker	9	9	0.281432239765573	-0.136911452648173	0.699775932179318	0.0731412227275953	2.72080008730389	10.9387692349458	0.325	ns	Games-Howell
24	coverslip	3umSW2Wo	micromodPLAIN	9	8	0.258670110753444	-0.418078455315827	0.935418676822715	0.109851127250371	1.66504790603701	8.06774202584372	0.845	ns	Games-Howell
25	coverslip	3umSW2Wo	microparticlesGmbH	9	9	0.260892684878192	0.00132298861520391	0.52046238114118	0.0480363948209207	3.84040033243691	14.9970130132337	0.048	*	Games-Howell
26	coverslip	3umSW2Wo	Phosphorex	9	9	0.122497869097367	-0.190613210878445	0.435608949073179	0.0566917995854416	1.52789423784483	13.1281613197292	0.908	ns	Games-Howell
27	coverslip	3umSW2Wo	PolysciencePLAIN	9	9	0.62374917849369	0.443396037561358	0.804102319426021	0.0297688765516339	14.8160537099012	8.5755425821331	6.54e-06	****	Games-Howell
28	coverslip	3umSW2Wo	Spherotech	9	9	0.610833787891087	0.429589656040661	0.792077919741512	0.0311522283359743	13.8649700733244	10.1144020838003	2.32e-06	****	Games-Howell
29	coverslip	3umSW2Wo	ThermoScientific	9	9	0.178879483941994	-0.131624953296281	0.489383921180268	0.0562786646280502	2.24751061430642	13.207002961675	0.547	ns	Games-Howell
30	coverslip	3umSW2Wo	Tianjin	9	9	0.0556170265047482	-0.328307534710943	0.439541587720439	0.0677869806070764	0.580158258101172	11.4777189737186	1	ns	Games-Howell
31	coverslip	3umSW4Wo	Kisker	9	9	0.100014626624323	-0.335210652544811	0.535239905793457	0.0791330652787472	0.893697475951218	13.4502216897818	0.998	ns	Games-Howell
32	coverslip	3umSW4Wo	micromodPLAIN	9	8	0.0772524976121941	-0.600964988411179	0.755469983635567	0.113928370990285	0.479474642271838	9.18167737128628	1	ns	Games-Howell
33	coverslip	3umSW4Wo	microparticlesGmbH	9	9	0.0794750717369421	-0.224624866125403	0.383575009599288	0.0567441519957268	0.990363943842374	15.8476905206199	0.996	ns	Games-Howell
34	coverslip	3umSW4Wo	Phosphorex	9	9	-0.0589197440438829	-0.403715276646291	0.285875788558526	0.0642367783949245	0.648577833450271	15.6785918517805	1	ns	Games-Howell
35	coverslip	3umSW4Wo	PolysciencePLAIN	9	9	0.44233156535244	0.182935206340317	0.701727924364562	0.0424097815305524	7.37508277820871	8.2787647295244	0.002	**	Games-Howell
36	coverslip	3umSW4Wo	Spherotech	9	9	0.429416174749837	0.170074880246413	0.68875746925326	0.0433919910653964	6.99767587661912	9.03722076342192	0.002	**	Games-Howell
37	coverslip	3umSW4Wo	ThermoScientific	9	9	-0.00253812919925633	-0.345244057466988	0.340167799068476	0.0638724639468317	0.0280986243119679	15.7203506484501	1	ns	Games-Howell
38	coverslip	3umSW4Wo	Tianjin	9	9	-0.125800586636502	-0.530373564502345	0.278772391229341	0.0742123864199698	1.19864691298998	14.181942949678	0.98	ns	Games-Howell
39	coverslip	Kisker	micromodPLAIN	9	8	-0.0227621290121288	-0.725928603004641	0.680404344980383	0.125324198245618	0.128428954695364	12.0433910885316	1	ns	Games-Howell
40	coverslip	Kisker	microparticlesGmbH	9	9	-0.0205395548873808	-0.449074202620013	0.407995092845251	0.07711277284031	0.188343098146617	12.6809982602516	1	ns	Games-Howell
41	coverslip	Kisker	Phosphorex	9	9	-0.158934370668206	-0.608209436545913	0.290340695209502	0.0827819101492938	1.35758610861269	14.5835740441184	0.955	ns	Games-Howell
42	coverslip	Kisker	PolysciencePLAIN	9	9	0.342316938728117	-0.0714936780666178	0.756127555522852	0.0672686443960059	3.59832773297337	8.1096779484113	0.125	ns	Games-Howell
43	coverslip	Kisker	Spherotech	9	9	0.329401548125514	-0.0840840277770168	0.742887124028044	0.0678921633034811	3.43076515873747	8.40944280712932	0.149	ns	Games-Howell
44	coverslip	Kisker	ThermoScientific	9	9	-0.102552755823579	-0.550662308669267	0.345556797022108	0.0824995309080386	0.87898377450235	14.5083682881822	0.998	ns	Games-Howell
45	coverslip	Kisker	Tianjin	9	9	-0.225815213260825	-0.712024813622998	0.260394387101349	0.090741166223242	1.75968058641632	15.8667514672275	0.817	ns	Games-Howell
46	coverslip	micromodPLAIN	microparticlesGmbH	8	9	0.00222257412474802	-0.67492536949663	0.679370517746126	0.112534489962903	0.013965471703983	8.80145890001425	1	ns	Games-Howell
47	coverslip	micromodPLAIN	Phosphorex	8	9	-0.136172241656077	-0.817688329072136	0.545343845759982	0.116492387494013	0.826563156234857	9.87259194644423	0.999	ns	Games-Howell
48	coverslip	micromodPLAIN	PolysciencePLAIN	8	9	0.365079067740246	-0.315639640305062	1.04579777578555	0.106031609508513	2.43465024877949	7.03847679385126	0.479	ns	Games-Howell
49	coverslip	micromodPLAIN	Spherotech	8	9	0.352163677137643	-0.327855719666348	1.03218307394163	0.106428274129181	2.33976662901969	7.14378177917406	0.522	ns	Games-Howell
50	coverslip	micromodPLAIN	ThermoScientific	8	9	-0.0797906268114504	-0.760991387678128	0.601410134055227	0.116291892650072	0.485162740134204	9.81914355168821	1	ns	Games-Howell
51	coverslip	micromodPLAIN	Tianjin	8	9	-0.203053084248696	-0.897221221798622	0.49111505330123	0.122276698285665	1.17422382862892	11.3441227696224	0.981	ns	Games-Howell
52	coverslip	microparticlesGmbH	Phosphorex	9	9	-0.138394815780825	-0.471469250181001	0.194679618619351	0.0617308789283728	1.58526679707951	15.1431433195895	0.89	ns	Games-Howell
53	coverslip	microparticlesGmbH	PolysciencePLAIN	9	9	0.362856493615498	0.127790336167786	0.597922651063209	0.0385087948938936	6.6628490437071	8.33931310129014	0.003	**	Games-Howell
54	coverslip	microparticlesGmbH	Spherotech	9	9	0.349941103012894	0.11476932656392	0.585112879461869	0.0395879098125959	6.25053780630739	9.26012900622047	0.004	**	Games-Howell
55	coverslip	microparticlesGmbH	ThermoScientific	9	9	-0.0820132009361985	-0.412831357186656	0.248804955314259	0.0613516859210086	0.945240373727735	15.2065625063623	0.997	ns	Games-Howell
56	coverslip	microparticlesGmbH	Tianjin	9	9	-0.205275658373444	-0.601828485674387	0.191277168927499	0.0720542574235395	2.01447929988625	13.3987700619049	0.68	ns	Games-Howell
57	coverslip	Phosphorex	PolysciencePLAIN	9	9	0.501251309396323	0.201571446287943	0.800931172504703	0.0488814095237081	7.25098157778918	8.20896462534577	0.002	**	Games-Howell
58	coverslip	Phosphorex	Spherotech	9	9	0.48833591879372	0.188862441541981	0.787809396045458	0.0497359780860367	6.94277368143176	8.77884728969384	0.002	**	Games-Howell
59	coverslip	Phosphorex	ThermoScientific	9	9	0.0563816148446266	-0.309364931164062	0.422128160853315	0.068341014611978	0.583365968697457	15.9984024125392	1	ns	Games-Howell
60	coverslip	Phosphorex	Tianjin	9	9	-0.0668808425926188	-0.487908917554331	0.354147232369094	0.078091490738122	0.605596037182888	15.2193768107831	1	ns	Games-Howell
61	coverslip	PolysciencePLAIN	Spherotech	9	9	-0.0129153906026033	-0.0807360206239604	0.0549052394187539	0.0120786334941195	0.756092175594197	11.9968848141725	0.999	ns	Games-Howell
62	coverslip	PolysciencePLAIN	ThermoScientific	9	9	-0.444869694551696	-0.741566027502577	-0.148173361600816	0.0484016544046289	6.4991658163612	8.2131816464329	0.004	**	Games-Howell
63	coverslip	PolysciencePLAIN	Tianjin	9	9	-0.568132151988942	-0.945580019066302	-0.190684284911582	0.061404452579701	6.54236102439077	8.13180506032317	0.004	**	Games-Howell
64	coverslip	Spherotech	ThermoScientific	9	9	-0.431954303949093	-0.728452127796699	-0.135456480101487	0.0492645457530605	6.19995196984322	8.79449342464624	0.005	**	Games-Howell
65	coverslip	Spherotech	Tianjin	9	9	-0.555216761386338	-0.932352596985755	-0.178080925786922	0.0620868916580868	6.32335629180395	8.49191341651985	0.005	**	Games-Howell
66	coverslip	ThermoScientific	Tianjin	9	9	-0.123262457437245	-0.542940974292005	0.296416059417514	0.0777920875011262	1.1204188281788	15.1563182668879	0.988	ns	Games-Howell

## Sheet: Relative attachment cells
Kruskal-Wallis test
χ²	df	p value
63.51	11	2.05e-09
Games-Howell post hoc test
Spalte1	Spalte2	Spalte3	Spalte4	Spalte5	Spalte6	Spalte7	Spalte8	Spalte9	Spalte10	Spalte11	Spalte12	Spalte13	Spalte14	Spalte15
	.y.	"group1"	"group2"	"n1"	"n2"	"estimate"	"conf.low"	"conf.high"	"se"	"statistic"	"df"	"p.adj"	"p.adj.signif"	"method"
1	"cells"	"FW2Wo"	"FW4Wo"	9	9	0.00595002084676707	-0.167129102998828	0.179029144692362	0.0299520116534111	0.140468030582887	10.4283472708536	1	"ns"	"Games-Howell"
2	"cells"	"FW2Wo"	"Kisker"	9	9	-0.0627922869346554	-0.258938911840575	0.133354337971264	0.0365072011698814	1.21622174461123	15.5752455454415	0.979	"ns"	"Games-Howell"
3	"cells"	"FW2Wo"	"micromodPLAIN"	9	9	-0.15580492031215	-0.327626677959319	0.0160168373350197	0.0284676665039236	3.87002972933403	8.69874544408519	0.083	"ns"	"Games-Howell"
4	"cells"	"FW2Wo"	"microparticlesGmbH"	9	9	-0.000146171013450519	-0.203213413785902	0.202921071759001	0.0379088138004451	0.00272650353471515	15.8967941816032	1	"ns"	"Games-Howell"
5	"cells"	"FW2Wo"	"Phosphorex"	9	9	-0.0229009818471539	-0.222962766443643	0.177160802749336	0.037310861673727	0.434014086877961	15.7894125976695	1	"ns"	"Games-Howell"
6	"cells"	"FW2Wo"	"PolysciencePLAIN"	9	9	0.835234895083345	0.663409884111961	1.00705990605473	0.0285410850788788	20.6929854476391	8.78443918599749	2.88e-07	"****"	"Games-Howell"
7	"cells"	"FW2Wo"	"Spherotech"	9	9	0.803406481240068	0.629499732537004	0.977313229943131	0.0304129278722082	18.679364687318	10.9523581196239	5.38e-08	"****"	"Games-Howell"
8	"cells"	"FW2Wo"	"SW2Wo"	9	9	0.0405292703642683	-0.228402892186357	0.309461432914894	0.0493138756154807	0.581145196021068	14.15122607947	1	"ns"	"Games-Howell"
9	"cells"	"FW2Wo"	"SW4Wo"	9	9	0.101946550060794	-0.0716327104000997	0.275525810521687	0.0302421529395837	2.38366286324168	10.7595494605423	0.481	"ns"	"Games-Howell"
10	"cells"	"FW2Wo"	"ThermoScientific"	9	9	0.0952422635591987	-0.311248340100931	0.501732867219328	0.0709155318537933	0.949671371810539	10.8270370846843	0.996	"ns"	"Games-Howell"
11	"cells"	"FW2Wo"	"Tianjin"	9	9	0.0987578356848214	-0.401229698649651	0.598745370019294	0.0854708155340523	0.817031344227928	9.87625059096373	0.999	"ns"	"Games-Howell"
12	"cells"	"FW4Wo"	"Kisker"	9	9	-0.0687423077814225	-0.216534361205862	0.0790497456430169	0.0260197771339803	1.86812330237745	11.3149117830033	0.757	"ns"	"Games-Howell"
13	"cells"	"FW4Wo"	"micromodPLAIN"	9	9	-0.161754941158917	-0.23139048340975	-0.092119398908084	0.0124362816397196	9.19712331205131	12.1732341081705	3.16e-05	"****"	"Games-Howell"
14	"cells"	"FW4Wo"	"microparticlesGmbH"	9	9	-0.00609619186021759	-0.166315227194373	0.154122843473938	0.0279523027423616	0.154214793804494	10.8285257833818	1	"ns"	"Games-Howell"
15	"cells"	"FW4Wo"	"Phosphorex"	9	9	-0.028851002693921	-0.183818541783875	0.126116536396033	0.0271358335725993	0.751800735891259	11.0203923688148	0.999	"ns"	"Games-Howell"
16	"cells"	"FW4Wo"	"PolysciencePLAIN"	9	9	0.829284874236578	0.759161892930843	0.899407855542314	0.0126034361316118	46.526435488282	12.5990515531987	5.27e-12	"****"	"Games-Howell"
17	"cells"	"FW4Wo"	"Spherotech"	9	9	0.797456460393301	0.709513855844539	0.885399064942062	0.0164072924824285	34.3680635576542	15.8308892748785	0	"****"	"Games-Howell"
18	"cells"	"FW4Wo"	"SW2Wo"	9	9	0.0345792495175013	-0.216449803184671	0.285608302219673	0.0421439366108924	0.58018362280488	9.16030700635278	1	"ns"	"Games-Howell"
19	"cells"	"FW4Wo"	"SW4Wo"	9	9	0.0959965292140265	0.00983875249806415	0.182154305929989	0.0160885325392028	4.21914159120532	15.9274880803458	0.022	"*"	"Games-Howell"
20	"cells"	"FW4Wo"	"ThermoScientific"	9	9	0.0892922427124316	-0.312894186002643	0.491478671427506	0.0661306715749219	0.954763483050112	8.45371411170104	0.995	"ns"	"Games-Howell"
21	"cells"	"FW4Wo"	"Tianjin"	9	9	0.0928078148380543	-0.405673998515249	0.591289628191358	0.081544548394726	0.804775261019633	8.29566557758736	0.999	"ns"	"Games-Howell"
22	"cells"	"Kisker"	"micromodPLAIN"	9	9	-0.0930126333774944	-0.238485850087718	0.052460583332729	0.0242963749599511	2.70698258096757	8.97341358800758	0.346	"ns"	"Games-Howell"
23	"cells"	"Kisker"	"microparticlesGmbH"	9	9	0.0626461159212049	-0.124247990077411	0.249540221919821	0.0348852972435774	1.26980409751383	15.8833296068737	0.972	"ns"	"Games-Howell"
24	"cells"	"Kisker"	"Phosphorex"	9	9	0.0398913050875015	-0.143390006951927	0.22317261712693	0.0342345760723266	0.823945133077172	15.9591097859698	0.999	"ns"	"Games-Howell"
25	"cells"	"Kisker"	"PolysciencePLAIN"	9	9	0.898027182018001	0.752523517480658	1.04353084655534	0.0243823570947464	26.0434669063064	9.09227722680827	1.3e-08	"****"	"Games-Howell"
26	"cells"	"Kisker"	"Spherotech"	9	9	0.866198768174723	0.7171042694683	1.01529326688115	0.026549048603972	23.0703190900839	11.9869800121244	1.19e-09	"****"	"Games-Howell"
27	"cells"	"Kisker"	"SW2Wo"	9	9	0.103321557298924	-0.157477585096481	0.364120699694329	0.0470293964264377	1.5534831267312	12.8314604806388	0.898	"ns"	"Games-Howell"
28	"cells"	"Kisker"	"SW4Wo"	9	9	0.164738836995449	0.0161528130119868	0.313324860978911	0.026353246753239	4.42025037199449	11.7424109939728	0.025	"*"	"Games-Howell"
29	"cells"	"Kisker"	"ThermoScientific"	9	9	0.158034550493854	-0.245935621147388	0.562004722135096	0.0693463658609613	1.61143703680196	10.0579676673893	0.872	"ns"	"Games-Howell"
30	"cells"	"Kisker"	"Tianjin"	9	9	0.161550122619477	-0.337251874104927	0.660352119343881	0.0841734287532113	1.35711695362525	9.35357925495468	0.948	"ns"	"Games-Howell"
31	"cells"	"micromodPLAIN"	"microparticlesGmbH"	9	9	0.155658749298699	-0.00284006212251242	0.314157560719911	0.0263555736551715	4.17624592885799	8.82061759525002	0.055	"ns"	"Games-Howell"
32	"cells"	"micromodPLAIN"	"Phosphorex"	9	9	0.132903938464996	-0.0201117201208409	0.285919597050833	0.0254880069399775	3.68711748848421	8.88021665476661	0.103	"ns"	"Games-Howell"
33	"cells"	"micromodPLAIN"	"PolysciencePLAIN"	9	9	0.991039815395495	0.945565455607625	1.03651417518336	0.00849303458230066	82.511258738121	15.9463087442993	3.33e-16	"****"	"Games-Howell"
34	"cells"	"micromodPLAIN"	"Spherotech"	9	9	0.959211401552217	0.882702957742264	1.03571984536217	0.0135086742760529	50.2095818411583	11.4781117638584	0	"****"	"Games-Howell"
35	"cells"	"micromodPLAIN"	"SW2Wo"	9	9	0.196334190676418	-0.054654421887162	0.447322803239998	0.0411022679076892	3.37765395130658	8.32821830279989	0.16	"ns"	"Games-Howell"
36	"cells"	"micromodPLAIN"	"SW4Wo"	9	9	0.257751470372943	0.183739770542715	0.331763170203172	0.0131196765721387	13.8919440246385	11.710188365338	5e-07	"****"	"Games-Howell"
37	"cells"	"micromodPLAIN"	"ThermoScientific"	9	9	0.251047183871348	-0.151457403568136	0.653551771310833	0.0654717554143978	2.71135491922642	8.12781292467455	0.353	"ns"	"Games-Howell"
38	"cells"	"micromodPLAIN"	"Tianjin"	9	9	0.254562755996971	-0.244243763602036	0.753369275595978	0.0810111005171042	2.22195538455857	8.0832545419546	0.574	"ns"	"Games-Howell"
39	"cells"	"microparticlesGmbH"	"Phosphorex"	9	9	-0.0227548108337034	-0.213981402625867	0.16847178095846	0.0357254618633622	0.450381330454673	15.9801543511865	1	"ns"	"Games-Howell"
40	"cells"	"microparticlesGmbH"	"PolysciencePLAIN"	9	9	0.835381066096796	0.676867631274445	0.993894500919146	0.026434858879789	22.345631554081	8.92108268699381	9.89e-08	"****"	"Games-Howell"
41	"cells"	"microparticlesGmbH"	"Spherotech"	9	9	0.803552652253518	0.642293242550612	0.964812061956424	0.0284456395300703	19.9748551565609	11.4237504884437	1.5e-08	"****"	"Games-Howell"
42	"cells"	"microparticlesGmbH"	"SW2Wo"	9	9	0.0406754413777189	-0.223817273265761	0.305168156021199	0.0481255291371811	0.597642892277727	13.5080233608894	1	"ns"	"Games-Howell"
43	"cells"	"microparticlesGmbH"	"SW4Wo"	9	9	0.102092721074244	-0.0587578307022543	0.262943272850742	0.0282629800434372	2.55424075134454	11.2057114108587	0.395	"ns"	"Games-Howell"
44	"cells"	"microparticlesGmbH"	"ThermoScientific"	9	9	0.0953884345726492	-0.309666317108925	0.500443186254223	0.0700943712763081	0.962271402181584	10.4270454274858	0.995	"ns"	"Games-Howell"
45	"cells"	"microparticlesGmbH"	"Tianjin"	9	9	0.0989040066982719	-0.400385342071663	0.598193355468207	0.0847907337777576	0.824803498058811	9.60260946792079	0.999	"ns"	"Games-Howell"
46	"cells"	"Phosphorex"	"PolysciencePLAIN"	9	9	0.858135876930499	0.705099609879921	1.01117214398108	0.0255699823831291	23.7307045685483	8.98787539827857	4.3e-08	"****"	"Games-Howell"
47	"cells"	"Phosphorex"	"Spherotech"	9	9	0.826307463087221	0.670196523209375	0.982418402965068	0.0276437451036192	21.136340546619	11.6473032505588	5.88e-09	"****"	"Games-Howell"
48	"cells"	"Phosphorex"	"SW2Wo"	9	9	0.0634302522114222	-0.199429419620177	0.326289924043022	0.0476559418101545	0.941161999268528	13.2274869624631	0.997	"ns"	"Games-Howell"
49	"cells"	"Phosphorex"	"SW4Wo"	9	9	0.124847531907947	-0.0308153008675386	0.280510364683433	0.0274557512374894	3.21537501060874	11.4182162935161	0.164	"ns"	"Games-Howell"
50	"cells"	"Phosphorex"	"ThermoScientific"	9	9	0.118143245406353	-0.28641812058261	0.522704611395315	0.0697727964159392	1.19731319754205	10.2688401339799	0.977	"ns"	"Games-Howell"
51	"cells"	"Phosphorex"	"Tianjin"	9	9	0.121658817531975	-0.377403272980664	0.620720908044614	0.0845250895867596	1.0177543175473	9.49549459009689	0.993	"ns"	"Games-Howell"
52	"cells"	"PolysciencePLAIN"	"Spherotech"	9	9	-0.0318284138432776	-0.108717519708371	0.0450606920218155	0.013662715030245	1.64726316937534	11.8564532647022	0.861	"ns"	"Games-Howell"
53	"cells"	"PolysciencePLAIN"	"SW2Wo"	9	9	-0.794705624719077	-1.04567334807217	-0.543737901365983	0.0411531521083944	13.6548892975643	8.36861439253839	1.54e-05	"****"	"Games-Howell"
54	"cells"	"PolysciencePLAIN"	"SW4Wo"	9	9	-0.733288345022552	-0.807716139043374	-0.658860551001729	0.0132782308557546	39.0498679352144	12.1060396802334	4.58e-12	"****"	"Games-Howell"
55	"cells"	"PolysciencePLAIN"	"ThermoScientific"	9	9	-0.739992631524147	-1.14247559585436	-0.337509667193934	0.0655037117905841	7.98815507511465	8.14355715346223	0.001	"***"	"Games-Howell"
56	"cells"	"PolysciencePLAIN"	"Tianjin"	9	9	-0.736477059398524	-1.23526451925479	-0.237689599542259	0.0810369292871685	6.42630375397854	8.09351088671326	0.005	"**"	"Games-Howell"
57	"cells"	"Spherotech"	"SW2Wo"	9	9	-0.762877210875799	-1.01410767756853	-0.51164674418307	0.0424727509438344	12.7007466442732	9.42393064949023	1.01e-05	"****"	"Games-Howell"
58	"cells"	"Spherotech"	"SW4Wo"	9	9	-0.701459931179274	-0.792087651482095	-0.610832210876453	0.0169311564560443	29.2955224502956	15.9791363913072	9.1e-14	"****"	"Games-Howell"
59	"cells"	"Spherotech"	"ThermoScientific"	9	9	-0.708164217680869	-1.11030380891998	-0.306024626441755	0.0663407032117105	7.54812198655466	8.55808150916185	0.001	"***"	"Games-Howell"
60	"cells"	"Spherotech"	"Tianjin"	9	9	-0.704648645555246	-1.20305660263104	-0.20624068847945	0.0817149714102249	6.09755870958652	8.36376383578716	0.006	"**"	"Games-Howell"
61	"cells"	"SW2Wo"	"SW4Wo"	9	9	0.0614172796965252	-0.189728592272115	0.312563151665165	0.0423506340613457	1.02545276872447	9.32603961529297	0.992	"ns"	"Games-Howell"
62	"cells"	"SW2Wo"	"ThermoScientific"	9	9	0.0547129931949304	-0.368253531808577	0.477679518198438	0.0768635222266272	0.503332756376683	13.408783173133	1	"ns"	"Games-Howell"
63	"cells"	"SW2Wo"	"Tianjin"	9	9	0.0582285653205531	-0.451260236519513	0.567717367160619	0.0904668375651147	0.455126038503242	11.8118319867583	1	"ns"	"Games-Howell"
64	"cells"	"SW4Wo"	"ThermoScientific"	9	9	-0.00670428650159482	-0.408858311159591	0.395449738156402	0.0662625877496894	0.0715433340183332	8.51924156587481	1	"ns"	"Games-Howell"
65	"cells"	"SW4Wo"	"Tianjin"	9	9	-0.00318871437597212	-0.501622494003509	0.495245065251565	0.081651565724332	0.0276144313769724	8.33841558045658	1	"ns"	"Games-Howell"
66	"cells"	"ThermoScientific"	"Tianjin"	9	9	0.0035155721256227	-0.555757897231242	0.562789041482488	0.103833535184545	0.0239410599413765	15.317238636178	1	"ns"	"Games-Howell"

## Sheet: Relative Attachment coverslips
Kruskal-Wallis test
χ²	df	p value
69.97	11	1.24e-10
Games-Howell post hoc test
	.y.	group1	group2	n1	n2	estimate	conf.low	conf.high	se	statistic	df	p.adj	p.adj.signif	method
1	coverslip	FW2Wo	FW4Wo	9	9	0.0259467603845508	-0.0306491916289475	0.0825427123980491	0.00949696151477955	1.9318947633078	9.14240670270965	0.722	ns	Games-Howell
2	coverslip	FW2Wo	Kisker	9	9	0.0165815964722398	-0.0394402406784389	0.0726034336229185	0.00940661866015071	1.24645844931401	9.16582098273577	0.969	ns	Games-Howell
3	coverslip	FW2Wo	micromodPLAIN	9	9	-0.0141394148537752	-0.0406354437702487	0.0123566140626983	0.0047931288853199	2.08591848129428	13.0623097592341	0.639	ns	Games-Howell
4	coverslip	FW2Wo	microparticlesGmbH	9	9	-0.0119266312594298	-0.0304935834085196	0.00664032088965992	0.00346934334717118	2.4308351743654	15.9997991911205	0.439	ns	Games-Howell
5	coverslip	FW2Wo	Phosphorex	9	9	0.013724181852175	-0.0858410999457559	0.113289463650106	0.0163275973277422	0.594359467539137	8.37067600692854	1	ns	Games-Howell
6	coverslip	FW2Wo	PolysciencePLAIN	9	9	0.783593747952193	0.667834364276626	0.89935313162776	0.0189232347555262	29.2806414987039	8.27440315507081	3.07e-08	****	Games-Howell
7	coverslip	FW2Wo	Spherotech	9	9	0.867092861922366	0.651889458340479	1.08229626550425	0.0349466001805591	17.5446893092862	8.07951569371163	3.28e-06	****	Games-Howell
8	coverslip	FW2Wo	SW2Wo	9	9	0.00211203480088339	-0.0186305650062161	0.0228546346079829	0.00385621842754897	0.387279444322312	15.4553860557301	1	ns	Games-Howell
9	coverslip	FW2Wo	SW4Wo	9	9	0.119016789173357	-0.0454412786866781	0.283474857033391	0.0267585272245725	3.14507513785168	8.13609535514117	0.215	ns	Games-Howell
10	coverslip	FW2Wo	ThermoScientific	9	9	0.0757171133984592	-0.198923384316574	0.350357611113492	0.0445506272231774	1.20178070822013	8.04883512016125	0.973	ns	Games-Howell
11	coverslip	FW2Wo	Tianjin	9	9	0.0375267781331675	-0.143942211568544	0.218995767834879	0.0295015840563909	0.899458118700493	8.11179765506042	0.997	ns	Games-Howell
12	coverslip	FW4Wo	Kisker	9	9	-0.00936516391231103	-0.0784422053657747	0.0597118775411527	0.0129072757867498	0.513057210423657	15.9983188296011	1	ns	Games-Howell
13	coverslip	FW4Wo	micromodPLAIN	9	9	-0.040086175238326	-0.0974242837049433	0.0172519332282912	0.0100542219056976	2.81923420914249	11.0944666148413	0.285	ns	Games-Howell
14	coverslip	FW4Wo	microparticlesGmbH	9	9	-0.0378733916439807	-0.0944683074819301	0.0187215241939688	0.00949471626107296	2.82057212892071	9.13442266816649	0.302	ns	Games-Howell
15	coverslip	FW4Wo	Phosphorex	9	9	-0.0122225785323758	-0.115401673262496	0.0909565161977446	0.0185661985369816	0.465505533974172	12.6795317093516	1	ns	Games-Howell
16	coverslip	FW4Wo	PolysciencePLAIN	9	9	0.757646987567642	0.639642926317123	0.875651048818161	0.0208854520475492	25.6512198747216	11.6178705005305	3.47e-10	****	Games-Howell
17	coverslip	FW4Wo	Spherotech	9	9	0.841146101537815	0.626095160008183	1.05619704306745	0.036046888323371	16.5001790731654	9.10269148473657	1.53e-06	****	Games-Howell
18	coverslip	FW4Wo	SW2Wo	9	9	-0.0238347255836674	-0.0805350864363521	0.0328656352690172	0.00964280634352317	1.7477999129633	9.66073918425386	0.813	ns	Games-Howell
19	coverslip	FW4Wo	SW4Wo	9	9	0.0930700287888057	-0.0718029473796162	0.257943004957228	0.0281803490547209	2.33533120381158	9.87018193320249	0.51	ns	Games-Howell
20	coverslip	FW4Wo	ThermoScientific	9	9	0.0497703530139084	-0.224524875044488	0.324065581072305	0.0454188471848003	0.774853531068057	8.67923424958057	0.999	ns	Games-Howell
21	coverslip	FW4Wo	Tianjin	9	9	0.0115800177486166	-0.170036587836711	0.193196623333945	0.0307970251072083	0.265879871442221	9.5432073902005	1	ns	Games-Howell
22	coverslip	Kisker	micromodPLAIN	9	9	-0.030721011326015	-0.08751068782931	0.02606866517728	0.00996893047088312	2.1790738231129	11.1534295371503	0.589	ns	Games-Howell
23	coverslip	Kisker	microparticlesGmbH	9	9	-0.0285082277316696	-0.0845289658035861	0.0275125103402469	0.00940435183745136	2.1435141408041	9.15767678641574	0.612	ns	Games-Howell
24	coverslip	Kisker	Phosphorex	9	9	-0.00285741462006482	-0.105895354918832	0.100180525678702	0.0185201491548774	0.109097245255031	12.6020302869198	1	ns	Games-Howell
25	coverslip	Kisker	PolysciencePLAIN	9	9	0.767012151479953	0.649107037422533	0.884917265537373	0.020844526951571	26.0192756987983	11.5521628139278	2.95e-10	****	Games-Howell
26	coverslip	Kisker	Spherotech	9	9	0.850511265450126	0.635470140463152	1.0655523904371	0.0360231918963585	16.6948638256603	9.08052055562336	1.43e-06	****	Games-Howell
27	coverslip	Kisker	SW2Wo	9	9	-0.0144695616713564	-0.0706007546334207	0.0416616312907078	0.00955384272337483	1.07093297167015	9.69436798904515	0.989	ns	Games-Howell
28	coverslip	Kisker	SW4Wo	9	9	0.102435192701117	-0.062403670734366	0.2672740561366	0.0281500314289381	2.57309195458482	9.8332487288849	0.395	ns	Games-Howell
29	coverslip	Kisker	ThermoScientific	9	9	0.0591355169262194	-0.21516032196055	0.333431355812989	0.0454000426894131	0.92103713015346	8.66549808777241	0.996	ns	Games-Howell
30	coverslip	Kisker	Tianjin	9	9	0.0209451816609277	-0.160648236463248	0.202538599785103	0.0307692858555136	0.481339737788297	9.51246005290253	1	ns	Games-Howell
31	coverslip	micromodPLAIN	microparticlesGmbH	9	9	0.00221278359434536	-0.0242685661767908	0.0286941333654815	0.00478867866706123	0.326744472462207	13.0345614362009	1	ns	Games-Howell
32	coverslip	micromodPLAIN	Phosphorex	9	9	0.0278635967059502	-0.0717004486111262	0.127427642023027	0.0166578970645367	1.18277463852083	9.03555057576898	0.978	ns	Games-Howell
33	coverslip	micromodPLAIN	PolysciencePLAIN	9	9	0.797733162805968	0.682033354096473	0.913432971515464	0.0192089539988143	29.3656036154968	8.76786959024513	1.17e-08	****	Games-Howell
34	coverslip	micromodPLAIN	Spherotech	9	9	0.881232276776141	0.666131067470427	1.09633348608186	0.0351021361785243	17.751777713463	8.22292232859496	2.5e-06	****	Games-Howell
35	coverslip	micromodPLAIN	SW2Wo	9	9	0.0162514496546586	-0.0113040750014415	0.0438069743107587	0.0050759748498958	2.26390212614169	14.5597468807081	0.535	ns	Games-Howell
36	coverslip	micromodPLAIN	SW4Wo	9	9	0.133156204027132	-0.0311960328324737	0.297508440886737	0.0269613404589607	3.49224679566521	8.3814187488327	0.139	ns	Games-Howell
37	coverslip	micromodPLAIN	ThermoScientific	9	9	0.0898565282522344	-0.184694559633516	0.364407616137985	0.0446727376158471	1.42230281491628	8.13692376071371	0.928	ns	Games-Howell
38	coverslip	micromodPLAIN	Tianjin	9	9	0.0516661929869427	-0.129696148497778	0.233028534471663	0.0296856625654895	1.23067879447068	8.31337296576258	0.97	ns	Games-Howell
39	coverslip	microparticlesGmbH	Phosphorex	9	9	0.0256508131116048	-0.0739149715557662	0.125216597778976	0.0163262914760815	1.11096043585508	8.36806167308442	0.985	ns	Games-Howell
40	coverslip	microparticlesGmbH	PolysciencePLAIN	9	9	0.795520379211623	0.679760429260748	0.911280329162497	0.0189221080347258	29.7280754174059	8.27246689136923	2.93e-08	****	Games-Howell
41	coverslip	microparticlesGmbH	Spherotech	9	9	0.879019493181796	0.663815632108511	1.09422335425508	0.0349459900853436	17.7863223478877	8.07895430980835	2.94e-06	****	Games-Howell
42	coverslip	microparticlesGmbH	SW2Wo	9	9	0.0140386660603132	-0.00667804008175071	0.0347553722023772	0.00385068557870512	2.57793989334207	15.4360916846193	0.365	ns	Games-Howell
43	coverslip	microparticlesGmbH	SW4Wo	9	9	0.130943420432786	-0.0335151866382234	0.295402027503796	0.0267577304361425	3.46034506778344	8.13513460723808	0.147	ns	Games-Howell
44	coverslip	microparticlesGmbH	ThermoScientific	9	9	0.0876437446578891	-0.186997131131838	0.362284620447616	0.0445501486511953	1.3910949357632	8.04849033180976	0.936	ns	Games-Howell
45	coverslip	microparticlesGmbH	Tianjin	9	9	0.0494534093925973	-0.132016091981998	0.230922910767193	0.0295008613552448	1.18534983481366	8.11100839693479	0.976	ns	Games-Howell
46	coverslip	Phosphorex	PolysciencePLAIN	9	9	0.769869566100018	0.636983376410727	0.902755755789309	0.0247507628915589	21.9944731887083	15.6508513170691	2.22e-11	****	Games-Howell
47	coverslip	Phosphorex	Spherotech	9	9	0.853368680070191	0.635029234004567	1.07170812613581	0.0384158341609455	15.7076578892383	11.2797194839238	1.99e-07	****	Games-Howell
48	coverslip	Phosphorex	SW2Wo	9	9	-0.0116121470512916	-0.111153410801191	0.087929116698608	0.0164128568708309	0.500280236934034	8.54167037599598	1	ns	Games-Howell
49	coverslip	Phosphorex	SW4Wo	9	9	0.105292607321182	-0.0666618123138562	0.277247026956219	0.0311533341607218	2.38989240321796	13.1748127596191	0.469	ns	Games-Howell
50	coverslip	Phosphorex	ThermoScientific	9	9	0.0619929315462842	-0.213589723373493	0.337575586466061	0.0473209238717919	0.926347558233991	10.070918248404	0.997	ns	Games-Howell
51	coverslip	Phosphorex	Tianjin	9	9	0.0238025962809925	-0.163287745348147	0.210892937910132	0.033538856747625	0.501835150994745	12.4215086566541	1	ns	Games-Howell
52	coverslip	PolysciencePLAIN	Spherotech	9	9	0.083499113970173	-0.137823289474115	0.304821517414461	0.0395888203082276	1.4914005835912	12.2762912511041	0.918	ns	Games-Howell
53	coverslip	PolysciencePLAIN	SW2Wo	9	9	-0.781481713151309	-0.897209903837453	-0.665753522465166	0.0189968484169939	29.0885628296241	8.40109721828619	2.46e-08	****	Games-Howell
54	coverslip	PolysciencePLAIN	SW4Wo	9	9	-0.664576958778836	-0.841863126503125	-0.487290791054548	0.0325887804074571	14.4198975321371	14.3680005032999	2.9e-08	****	Games-Howell
55	coverslip	PolysciencePLAIN	ThermoScientific	9	9	-0.707876634553734	-0.984976606432189	-0.430776662675278	0.0482780303574596	10.3679533906071	10.759338709197	2.3e-05	****	Games-Howell
56	coverslip	PolysciencePLAIN	Tianjin	9	9	-0.746066969819025	-0.937546849650518	-0.554587089987532	0.0348762568383359	15.1263083083633	13.5897418798951	3.06e-08	****	Games-Howell
57	coverslip	Spherotech	SW2Wo	9	9	-0.864980827121482	-1.08015526908998	-0.649806385152982	0.0349865159789503	17.4819867408901	8.11626435390151	3.22e-06	****	Games-Howell
58	coverslip	Spherotech	SW4Wo	9	9	-0.748076072749009	-0.98523906210841	-0.510913083389609	0.0438771541808783	12.0556967232563	14.969030584915	2.01e-07	****	Games-Howell
59	coverslip	Spherotech	ThermoScientific	9	9	-0.791375748523907	-1.09633195116897	-0.486419545878839	0.0565149915134285	9.90157024291283	15.1351462593791	2.48e-06	****	Games-Howell
60	coverslip	Spherotech	Tianjin	9	9	-0.829566083789198	-1.07461928744792	-0.584512880130472	0.0456018567782132	12.8633315556125	15.5569883631806	5.32e-08	****	Games-Howell
61	coverslip	SW2Wo	SW4Wo	9	9	0.116904754372473	-0.0475201782457875	0.281329686990734	0.0268106362362715	3.08325933936208	8.19898185749495	0.231	ns	Games-Howell
62	coverslip	SW2Wo	ThermoScientific	9	9	0.0736050785975758	-0.201011149916932	0.348221307112083	0.044581945024236	1.16743785354858	8.07140581717226	0.978	ns	Games-Howell
63	coverslip	SW2Wo	Tianjin	9	9	0.0354147433322841	-0.146022376251368	0.216851862915936	0.0295488561200224	0.84747798908096	8.16346113154363	0.998	ns	Games-Howell
64	coverslip	SW4Wo	ThermoScientific	9	9	-0.0432996757748974	-0.32984518899482	0.243245837445026	0.0518526583774759	0.590471064004476	13.0861193170766	1	ns	Games-Howell
65	coverslip	SW4Wo	Tianjin	9	9	-0.0814900110401891	-0.294125907232423	0.131145885152045	0.0396772385212101	1.45227192095744	15.8477099442387	0.934	ns	Games-Howell
66	coverslip	ThermoScientific	Tianjin	9	9	-0.0381903352652918	-0.329934397091872	0.253553726561289	0.0533200043456424	0.5064636691854	13.8690219771822	1	ns	Games-Howell
