# Supplementary material for: Nominally identical microplastic models differ greatly in their particle-cell interactions
Source: Nat Commun. 2024 Jan 31;15:922. doi: 10.1038/s41467-024-45281-4 (PMC10830523; doi:10.1038/s41467-024-45281-4)
Supplement: Supplementary file 6 — Source Data [file 41467_2024_45281_MOESM6_ESM.xlsx]

## Sheet: Figure 2
			Figure 2 c		Figure 2 d		Figure 2 e
	Sample	ζ-potential (mV)	kon,cells (s-1)	Standard error (s-1)	koff,cells (s-1)	S.E. (s-1)	Irrev. Binding to cells	S.E.
	PY	-83.8	0.0223904	0.00138193	0.000145751	1.30684e-05	0.986064	0.00311172
	MM	-4.7	0.000805084	8.33294e-05	0.0245069	0.00223161	0.319149	0.113856
	MG	-12.6	0.00229602	0.000261147	0.0160107	0.00170347	0.421053	0.0334549
	KI	-5.3	0.00327298	0.000513604	0.0163321	0.00231856	0.327731	0.0498884
	ST	-93.1	0.0255721	0.00239165	0.000242909	5.06666e-05	0.971751	0.00637051
	TS	-13.7	0.00737293	0.000454605	0.0179804	0.00144118	0.580488	0.0373287
	TJ	-45.5	0.0147232	0.00240067	0.0113409	0.00138286	0.796834	0.0427755
	PX	-7.5	0.0083477	0.000969338	0.0141731	0.00149107	0.462875	0.0538777
	MM-SW2	-10	0.00796743	0.00090388	0.0136844	0.00116695	0.43686	0.0642079
	MM-SW4	-7.2	0.0128478	0.000653341	0.0112376	0.000570808	0.460067	0.0294493
	MM-FW2	-9.2	0.00814094	0.00103201	0.0111966	0.00143145	0.813559	0.0342487
	MM-FW4	-16	0.00709065	0.00040894	0.0167375	0.00108752	0.321678	0.0498119

## Sheet: Figure 3
		Figure 3 d
	Sample	ζ-potential (mV)	Fraction remaining on cells	Standard error
	PY	-83.8	1.0248	0.0086
	MM	-4.7	0.0289	0.0093
	MG	-12.6	0.2045	0.0351
	KI	-5.3	0.1341	0.0353
	ST	-93.1	0.9899	0.0162
	TS	-13.7	0.2945	0.0886
	TJ	-45.5	0.3143	0.121
	PX	-7.5	0.1893	0.0414
	MM-SW2	-10	0.2387	0.0563
	MM-SW4	-7.2	0.2882	0.0167
	MM-FW2	-9.2	0.1827	0.0336
	MM-FW4	-16	0.1977	0.0125

## Sheet: Figure 4
			Figure 4 a		Figure 4 b
	Sample	ζ-potential (mV)	Conditional internalization probability (%)	Standard error (%)	Absolute internalization probability (%)	Uncertainty (%)
	PY	-83.8	27.3539	1.07845	28.0323	1.34044
	MM	-4.7	37.6111	2.7574	1.08696	0.429472
	MG	-12.6	76.9877	2.23213	15.744	3.15874
	KI	-5.3	28.9861	2.55053	3.88704	1.36524
	ST	-93.1	40.1629	1.28605	39.7573	1.9237
	TS	-13.7	13.2032	1.72598	3.88833	1.6781
	TJ	-45.5	54.8824	2.72142	17.2495	7.49611
	PX	-7.5	48.5658	1.9682	9.1935	2.3832
	MM-SW2	-10	45.7771	3.54083	10.927	3.42245
	MM-SW4	-7.2	55.7203	2.4437	16.0586	1.6348
	MM-FW2	-9.2	42.4629	3.75668	7.75797	2.1131
	MM-FW4	-16	55.6515	2.80588	11.0023	1.25037

## Sheet: Supplementary Figure 1
	Sample		ζ-potential (mV)	ζ-potential after incubation in cell culture media (mV)
	PY		-83.8	-41.5
	MM		-4.7	-6.2
	MG		-12.6	-7.3
	KI		-5.3	-6.8
	ST		-93.1	-40.1
	TS		-13.7	-11.5
	TJ		-45.5	-25.7
	PX		-7.5	-10.9
	MM-SW2		-10	-7.3
	MM-SW4		-7.2	-7.6
	MM-FW2		-9.2	-8.3
	MM-FW4		-16	-6.3

## Sheet: Supplementary Figure 5
					Supplementary Figure 5 a		Supplementary Figure 5 b		Supplementary Figure 5 c
	Sample			ζ-potential (mV)	kon,coverslips (s-1)	S.E. (s-1)	kof,coverslips (s-1)	S.E. (s-1)	Irrev. Binding to coverslips	S.E.
	PY			-83.8	0.0120523	0.000893506	0.00120494	0.000309726	0.967376	0.00790996
	MM			-4.7	0.0002519	3.945e-05	0.0427284	0.00969043	0.548387	0.134661
	MG			-12.6	0.000706805	7.36601e-05	0.0244449	0.00155677	0.606299	0.0514555
	KI			-5.3	0.00114712	0.000156332	0.0237025	0.00264023	0.597561	0.0559865
	ST			-93.1	0.0144237	0.00150987	0.00132358	0.000179566	0.955612	0.0154739
	TS			-13.7	0.00344879	0.000254749	0.016575	0.00157895	0.491416	0.0451492
	TJ			-45.5	0.0058539	0.000509461	0.0108075	0.00126791	0.374806	0.0818447
	PX			-7.5	0.00292981	0.000559899	0.0165775	0.001791	0.467692	0.0600217
	MM-SW2			-10	0.00357632	0.000451852	0.0204874	0.00189549	0.461017	0.0450462
	MM-SW4			-7.2	0.0060249	0.000512557	0.0143912	0.00213299	0.612772	0.0353021
	MM-FW2			-9.2	0.00182021	0.000172302	0.0186413	0.00217766	0.338028	0.0426163
	MM-FW4			-16	0.00246811	0.000193417	0.0181529	0.00114103	0.489028	0.0508678

## Sheet: Supplementary Figure 6
	Sample	ζ-potential (mV)	Fraction remaining on coverslips	S.E.
	PY	-83.8	0.8089	0.0241
	MM	-4.7	0.0096	0.0061
	MG	-12.6	0.0101	0.0028
	KI	-5.3	0.039	0.0119
	ST	-93.1	0.8656	0.0485
	TS	-13.7	0.1286	0.071
	TJ	-45.5	0.0563	0.0405
	PX	-7.5	0.0226	0.0165
	MM-SW2	-10	0.025	0.0038
	MM-SW4	-7.2	0.1461	0.0364
	MM-FW2	-9.2	0.0231	0.0033
	MM-FW4	-16	0.0473	0.0122

## Sheet: Supplementary Figure 7
	t (s)	Normalized LifeAct intensity	Normalized LysoTracker Intensity
	-134.32	1.06068	0.872539
	-131.4	1.05504	0.869395
	-128.48	1.04061	0.868334
	-125.56	1.02723	0.879783
	-122.64	1.01734	0.88847
	-119.72	1.02478	0.898396
	-116.8	1.04364	0.894118
	-113.88	1.04567	0.900671
	-110.96	1.04388	0.895457
	-108.04	1.02362	0.883207
	-105.12	1.03523	0.88006
	-102.2	1.02744	0.877065
	-99.28	1.03379	0.884124
	-96.36	1.04709	0.890602
	-93.44	1.04816	0.906025
	-90.52	1.05055	0.911624
	-87.6	1.06193	0.915005
	-84.68	1.06926	0.911507
	-81.76	1.08776	0.928406
	-78.84	1.09065	0.936
	-75.92	1.10505	0.938133
	-73	1.13463	0.920971
	-70.08	1.17363	0.903663
	-67.16	1.21455	0.912401
	-64.24	1.24117	0.901696
	-61.32	1.24674	0.90026
	-58.4	1.25922	0.887489
	-55.48	1.27562	0.890573
	-52.56	1.28469	0.892782
	-49.64	1.29032	0.891275
	-46.72	1.29604	0.887238
	-43.8	1.29912	0.896639
	-40.88	1.30235	0.901276
	-37.96	1.29164	0.906928
	-35.04	1.29192	0.92038
	-32.12	1.30249	0.925189
	-29.2	1.32919	0.926063
	-26.28	1.34591	0.922056
	-23.36	1.37113	0.93169
	-20.44	1.39757	0.92047
	-17.52	1.41564	0.920566
	-14.6	1.40927	0.914455
	-11.68	1.39442	0.920005
	-8.76	1.37455	0.919852
	-5.84	1.33453	0.904631
	-2.92	1.29865	0.908044
	0	1.25256	0.915477
	2.92	1.19957	0.932191
	5.84	1.16557	0.935725
	8.76	1.16255	0.942432
	11.68	1.15405	0.969443
	14.6	1.15812	0.978805
	17.52	1.13642	1.00409
	20.44	1.13321	1.01573
	23.36	1.12946	1.00513
	26.28	1.11132	1.02574
	29.2	1.11798	1.0223
	32.12	1.14909	1.03483
	35.04	1.15043	1.04283
	37.96	1.13917	1.05635
	40.88	1.12067	1.09658
	43.8	1.11802	1.09784
	46.72	1.11655	1.10728
	49.64	1.10342	1.10815
	52.56	1.09269	1.10036
	55.48	1.11058	1.10996
	58.4	1.11448	1.10732
	61.32	1.10569	1.11497
	64.24	1.10581	1.14552
	67.16	1.09906	1.14688
	70.08	1.09948	1.12226
	73	1.11128	1.18096
	75.92	1.10351	1.17512
	78.84	1.10215	1.18027
	81.76	1.10113	1.16955
	84.68	1.08882	1.20951
	87.6	1.08587	1.22985
	90.52	1.07941	1.24057
	93.44	1.07913	1.22132
	96.36	1.07293	1.20611
	99.28	1.07607	1.20517
	102.2	1.06873	1.19131
	105.12	1.07298	1.2219
	108.04	1.08112	1.23179
	110.96	1.08829	1.24892
	113.88	1.07781	1.23795
	116.8	1.08064	1.27505
	119.72	1.07495	1.24576
	122.64	1.08049	1.27213
	125.56	1.09014	1.30496
	128.48	1.0849	1.24437
	131.4	1.08259	1.27808
	134.32	1.08787	1.26991
	137.24	1.0832	1.2513
	140.16	1.07358	1.26518
	143.08	1.07789	1.28814
	146	1.08013	1.27967
	148.92	1.07818	1.30942
	151.84	1.06015	1.24567
	154.76	1.07072	1.29733
	157.68	1.06259	1.30298
	160.6	1.06165	1.32066
	163.52	1.05768	1.29565
	166.44	1.05554	1.31707
	169.36	1.06337	1.29872
	172.28	1.06825	1.37204
	175.2	1.06876	1.35835
	178.12	1.05639	1.34555
	181.04	1.04373	1.35118
	183.96	1.04481	1.36311
	186.88	1.04107	1.36103
	189.8	1.04893	1.37085
	192.72	1.05395	1.37752
	195.64	1.05771	1.3688
	198.56	1.0633	1.38429
	201.48	1.06749	1.35453
	204.4	1.05985	1.37559
	207.32	1.06053	1.37251
	210.24	1.06103	1.37071
	213.16	1.05901	1.38517
	216.08	1.06144	1.37471
	219	1.05805	1.36618
	221.92	1.07199	1.38937
	224.84	1.06881	1.41142
	227.76	1.06222	1.44287
	230.68	1.05486	1.42236
	233.6	1.04864	1.42399
	236.52	1.04252	1.43146
	239.44	1.04925	1.45907
	242.36	1.03308	1.44078
	245.28	1.0457	1.43641
	248.2	1.05894	1.42454
	251.12	1.05607	1.44908
	254.04	1.05123	1.4301
	256.96	1.05754	1.41233
	259.88	1.05064	1.41372
	262.8	1.05315	1.41953
	265.72	1.05142	1.43033
	268.64	1.05073	1.46006
	271.56	1.05887	1.43969
	274.48	1.05382	1.46515
	277.4	1.04536	1.44307
	280.32	1.04336	1.42527
	283.24	1.02664	1.39855
	286.16	1.02292	1.39263
	289.08	1.02234	1.38031
	292	1.0275	1.3737
	294.92	1.03033	1.43403
	297.84	1.03861	1.4434
	300.76	1.03426	1.44103
	303.68	1.0324	1.47427
	306.6	1.04297	1.46957
	309.52	1.05744	1.41481
	312.44	1.06805	1.38523
	315.36	1.06246	1.38027
	318.28	1.05784	1.41067
	321.2	1.06878	1.40981
	324.12	1.07166	1.41044
	327.04	1.07503	1.40465
	329.96	1.07611	1.37942
	332.88	1.07777	1.39555
	335.8	1.07562	1.39335
	338.72	1.07157	1.4002
	341.64	1.07243	1.45862
	344.56	1.07894	1.45744
	347.48	1.07346	1.4713
	350.4	1.07472	1.39753
	353.32	1.06749	1.43824
	356.24	1.08041	1.41865
	359.16	1.08826	1.39111
	362.08	1.09459	1.37954
	365	1.12299	1.36366
	367.92	1.11974	1.39757
	370.84	1.11164	1.38618
	373.76	1.09583	1.41059
	376.68	1.07989	1.42814
	379.6	1.07061	1.47568
	382.52	1.0652	1.50242
	385.44	1.06417	1.48604
	388.36	1.05937	1.45511
	391.28	1.06142	1.47486
	394.2	1.06558	1.40598
	397.12	1.0814	1.43753
	400.04	1.084	1.41906
	402.96	1.08099	1.44083
	405.88	1.08433	1.45428
	408.8	1.08373	1.46399
	411.72	1.07136	1.43334
	414.64	1.0645	1.44682
	417.56	1.0629	1.44338
	420.48	1.06054	1.41246
	423.4	1.05995	1.435
	426.32	1.04557	1.42011
	429.24	1.05109	1.4361
	432.16	1.0416	1.42992
	435.08	1.0339	1.42084
	438	1.02335	1.43091
	440.92	1.02783	1.46584
	443.84	1.01501	1.4229
	446.76	1.01351	1.48263
	449.68	1.00239	1.43987
	452.6	0.990081	1.45508

## Sheet: Supplementary Figure 8
	PY				MM				MG				KI				ST				TS				TJ				PX				MM-SW2				MM-SW4				MM-FW2				MM-FW4
	t (s)	Normalized LifeAct intensity	Normalized LysoTracker Intensity		t (s)	Normalized LifeAct intensity	Normalized LysoTracker Intensity		t (s)	Normalized LifeAct intensity	Normalized LysoTracker Intensity		t (s)	Normalized LifeAct intensity	Normalized LysoTracker Intensity		t (s)	Normalized LifeAct intensity	Normalized LysoTracker Intensity		t (s)	Normalized LifeAct intensity	Normalized LysoTracker Intensity		t (s)	Normalized LifeAct intensity	Normalized LysoTracker Intensity		t (s)	Normalized LifeAct intensity	Normalized LysoTracker Intensity		t (s)	Normalized LifeAct intensity	Normalized LysoTracker Intensity		t (s)	Normalized LifeAct intensity	Normalized LysoTracker Intensity		t (s)	Normalized LifeAct intensity	Normalized LysoTracker Intensity		t (s)	Normalized LifeAct intensity	Normalized LysoTracker Intensity
	-544.98	NaN	NaN		-176.13	1.03199	1.00081		-116.18	1.01223	0.953891		-185.26	1.04499	0.935105		-436.57	1.02679	0.994182		-134.32	1.06068	0.872539		-140.16	1.02084	0.916132		-149.43	1.0047	1.00731		-882.66	NaN	NaN		-113.76	0.953354	0.978922		-197.19	1.0157	1.00049		-93.9	0.999076	0.992843
	-542.05	NaN	NaN		-173.04	1.03467	0.995563		-113.04	1.0265	0.955831		-182.12	1.02978	0.925456		-433.64	1.02849	0.993613		-131.4	1.05504	0.869395		-137.24	1.02109	0.922109		-146.5	0.99898	1.01651		-879.53	NaN	NaN		-110.6	0.961529	0.972931		-194.06	1.02495	1.00196		-90.77	0.9998	0.993112
	-539.12	NaN	NaN		-169.95	1.03296	0.990461		-109.9	1.0426	0.942669		-178.98	1.02953	0.929288		-430.71	1.03608	0.994447		-128.48	1.04061	0.868334		-134.32	1.03914	0.919484		-143.57	0.984386	1.01628		-876.4	NaN	NaN		-107.44	0.960669	0.975752		-190.93	1.02277	1.00454		-87.64	1.00799	0.994852
	-536.19	NaN	NaN		-166.86	1.02519	0.989792		-106.76	1.05728	0.946998		-175.84	1.06063	0.939291		-427.78	1.03139	0.995404		-125.56	1.02723	0.879783		-131.4	1.03825	0.92869		-140.64	0.986932	1.01108		-873.27	NaN	NaN		-104.28	0.960592	0.982535		-187.8	1.02215	1.01353		-84.51	1.00387	0.992976
	-533.26	NaN	NaN		-163.77	1.04312	0.993453		-103.62	1.05966	0.946093		-172.7	1.0755	0.941496		-424.85	1.0414	0.993123		-122.64	1.01734	0.88847		-128.48	1.02337	0.927161		-137.71	0.991414	1.01301		-870.14	NaN	NaN		-101.12	0.976701	0.98252		-184.67	1.01374	1.01902		-81.38	1.0065	0.99241
	-530.33	NaN	NaN		-160.68	1.04776	0.990298		-100.48	1.04921	0.946731		-169.56	1.08947	0.936852		-421.92	1.03857	0.995456		-119.72	1.02478	0.898396		-125.56	1.02907	0.9157		-134.78	1.00599	1.01034		-867.01	NaN	NaN		-97.96	0.999339	0.979154		-181.54	1.01155	1.01034		-78.25	1.02117	0.998738
	-527.4	NaN	NaN		-157.59	1.05709	0.989157		-97.34	1.04307	0.948507		-166.42	1.06798	0.927999		-418.99	1.04499	0.986209		-116.8	1.04364	0.894118		-122.64	1.02371	0.918985		-131.85	1.02725	1.01448		-863.88	NaN	NaN		-94.8	1.01792	0.977636		-178.41	1.00556	0.999386		-75.12	1.01998	0.99737
	-524.47	NaN	NaN		-154.5	1.05828	0.990213		-94.2	1.04648	0.959826		-163.28	1.08601	0.934292		-416.06	1.03923	0.991007		-113.88	1.04567	0.900671		-119.72	1.02583	0.925981		-128.92	1.0296	1.01179		-860.75	NaN	NaN		-91.64	1.04601	0.971915		-175.28	1.00824	1.00245		-71.99	1.02012	0.994993
	-521.54	NaN	NaN		-151.41	1.04803	0.989486		-91.06	1.0558	0.967209		-160.14	1.08418	0.93427		-413.13	1.03616	0.989565		-110.96	1.04388	0.895457		-116.8	1.04841	0.931953		-125.99	1.03706	1.00856		-857.62	NaN	NaN		-88.48	1.0651	0.97663		-172.15	1.00949	0.996774		-68.86	1.03397	0.993297
	-518.61	NaN	NaN		-148.32	1.03414	0.982777		-87.92	1.05091	0.961658		-157	1.07585	0.935399		-410.2	1.03779	0.996652		-108.04	1.02362	0.883207		-113.88	1.08599	0.934904		-123.06	1.03245	1.01458		-854.49	NaN	NaN		-85.32	1.09604	0.975739		-169.02	1.01066	1.00297		-65.73	1.03972	0.996539
	-515.68	NaN	NaN		-145.23	1.0147	0.979109		-84.78	1.05537	0.965871		-153.86	1.05013	0.935132		-407.27	1.0469	0.991955		-105.12	1.03523	0.88006		-110.96	1.12981	0.937251		-120.13	1.0395	1.01227		-851.36	NaN	NaN		-82.16	1.09395	0.982311		-165.89	1.02238	1.00639		-62.6	1.05189	0.994345
	-512.75	NaN	NaN		-142.14	1.00627	0.980828		-81.64	1.07949	0.951629		-150.72	1.04096	0.941118		-404.34	1.03155	0.991659		-102.2	1.02744	0.877065		-108.04	1.1354	0.935854		-117.2	1.04618	1.01223		-848.23	NaN	NaN		-79	1.08774	0.981391		-162.76	1.01782	0.996202		-59.47	1.06903	0.997361
	-509.82	NaN	NaN		-139.05	1.02335	0.984402		-78.5	1.09935	0.951516		-147.58	1.04726	0.942207		-401.41	1.03937	0.993177		-99.28	1.03379	0.884124		-105.12	1.14215	0.935005		-114.27	1.07102	1.01067		-845.1	NaN	NaN		-75.84	1.07711	0.985499		-159.63	1.02169	0.998691		-56.34	1.07251	0.992654
	-506.89	NaN	NaN		-135.96	1.056	0.979955		-75.36	1.11984	0.951897		-144.44	1.05096	0.946133		-398.48	1.04272	0.993207		-96.36	1.04709	0.890602		-102.2	1.15366	0.933699		-111.34	1.09001	1.00718		-841.97	NaN	NaN		-72.68	1.07544	0.97809		-156.5	1.02601	0.998414		-53.21	1.07597	0.992438
	-503.96	NaN	NaN		-132.87	1.07802	0.981828		-72.22	1.13035	0.951251		-141.3	1.05812	0.943674		-395.55	1.0387	0.99088		-93.44	1.04816	0.906025		-99.28	1.14858	0.93893		-108.41	1.10078	1.00728		-838.84	NaN	NaN		-69.52	1.06907	0.981415		-153.37	1.03641	0.995712		-50.08	1.07846	0.993607
	-501.03	NaN	NaN		-129.78	1.08935	0.982647		-69.08	1.1297	0.955475		-138.16	1.0624	0.945219		-392.62	1.035	0.987632		-90.52	1.05055	0.911624		-96.36	1.14526	0.942585		-105.48	1.09336	1.00972		-835.71	NaN	NaN		-66.36	1.06867	0.983321		-150.24	1.04979	1.00288		-46.95	1.08075	0.99495
	-498.1	NaN	NaN		-126.69	1.08478	0.988356		-65.94	1.1273	0.953563		-135.02	1.07389	0.945945		-389.69	1.02912	0.996234		-87.6	1.06193	0.915005		-93.44	1.16649	0.950663		-102.55	1.08251	1.0111		-832.58	NaN	NaN		-63.2	1.06776	0.980796		-147.11	1.06935	0.98737		-43.82	1.07299	0.994094
	-495.17	NaN	NaN		-123.6	1.06936	0.9921		-62.8	1.14297	0.955928		-131.88	1.07049	0.945676		-386.76	1.03439	0.991495		-84.68	1.06926	0.911507		-90.52	1.1293	0.943467		-99.62	1.08992	1.01806		-829.45	NaN	NaN		-60.04	1.06026	0.979023		-143.98	1.06872	0.99305		-40.69	1.05808	0.990329
	-492.24	NaN	NaN		-120.51	1.06023	0.991251		-59.66	1.16263	0.950233		-128.74	1.10791	0.952151		-383.83	1.03423	0.988227		-81.76	1.08776	0.928406		-87.6	1.11705	0.947664		-96.69	1.11613	1.01306		-826.32	NaN	NaN		-56.88	1.05654	0.981655		-140.85	1.07272	0.987434		-37.56	1.05999	0.995712
	-489.31	NaN	NaN		-117.42	1.05207	0.993748		-56.52	1.17107	0.952784		-125.6	1.13075	0.945199		-380.9	1.03429	0.98185		-78.84	1.09065	0.936		-84.68	1.09363	0.946303		-93.76	1.13827	1.01241		-823.19	NaN	NaN		-53.72	1.0821	0.981269		-137.72	1.07108	0.980569		-34.43	1.06283	0.993411
	-486.38	NaN	NaN		-114.33	1.05547	0.998553		-53.38	1.15896	0.952465		-122.46	1.13898	0.941556		-377.97	1.03537	0.985839		-75.92	1.10505	0.938133		-81.76	1.0733	0.951404		-90.83	1.15461	1.01223		-820.06	NaN	NaN		-50.56	1.09483	0.980841		-134.59	1.08998	0.991302		-31.3	1.06994	0.989353
	-483.45	NaN	NaN		-111.24	1.06409	0.989406		-50.24	1.12679	0.959819		-119.32	1.15465	0.936069		-375.04	1.03857	0.984472		-73	1.13463	0.920971		-78.84	1.06496	0.955993		-87.9	1.15435	1.0128		-816.93	NaN	NaN		-47.4	1.10563	0.978841		-131.46	1.07522	0.983211		-28.17	1.08403	0.98853
	-480.52	NaN	NaN		-108.15	1.06716	0.992452		-47.1	1.11068	0.97381		-116.18	1.15847	0.938443		-372.11	1.03804	0.981948		-70.08	1.17363	0.903663		-75.92	1.05557	0.952659		-84.97	1.15577	1.01721		-813.8	NaN	NaN		-44.24	1.09203	0.977957		-128.33	1.06768	0.988224		-25.04	1.1008	0.992969
	-477.59	1.03925	0.989658		-105.06	1.05908	0.993586		-43.96	1.09476	0.962082		-113.04	1.17429	0.947249		-369.18	1.03333	0.97661		-67.16	1.21455	0.912401		-73	1.05714	0.955113		-82.04	1.16862	1.02481		-810.67	NaN	NaN		-41.08	1.09903	0.974465		-125.2	1.05251	0.98564		-21.91	1.10701	0.989226
	-474.66	1.04489	0.990508		-101.97	1.04311	0.996127		-40.82	1.09486	0.970535		-109.9	1.15911	0.944503		-366.25	1.03912	0.973519		-64.24	1.24117	0.901696		-70.08	1.07529	0.953624		-79.11	1.17483	1.02497		-807.54	NaN	NaN		-37.92	1.10752	0.974461		-122.07	1.0431	0.986115		-18.78	1.10711	0.991485
	-471.73	1.05111	0.995034		-98.88	1.02369	1.00158		-37.68	1.09394	0.954744		-106.76	1.14614	0.944583		-363.32	1.0481	0.972239		-61.32	1.24674	0.90026		-67.16	1.09351	0.955931		-76.18	1.18789	1.01778		-804.41	NaN	NaN		-34.76	1.13813	0.972542		-118.94	1.0337	0.984336		-15.65	1.11381	0.994171
	-468.8	1.04991	0.979568		-95.79	1.02334	0.996855		-34.54	1.11237	0.960887		-103.62	1.13466	0.945095		-360.39	1.04031	0.973896		-58.4	1.25922	0.887489		-64.24	1.1151	0.965114		-73.25	1.21112	1.01741		-801.28	NaN	NaN		-31.6	1.15854	0.97247		-115.81	1.03145	0.990586		-12.52	1.11523	0.99062
	-465.87	1.06437	0.987771		-92.7	1.031	0.991286		-31.4	1.13058	0.954		-100.48	1.1348	0.945743		-357.46	1.04825	0.984764		-55.48	1.27562	0.890573		-61.32	1.10804	0.965464		-70.32	1.21753	1.01506		-798.15	NaN	NaN		-28.44	1.17472	0.972866		-112.68	1.0237	0.996782		-9.39	1.11424	0.995334
	-462.94	1.06378	0.976597		-89.61	1.0394	0.988416		-28.26	1.14519	0.952471		-97.34	1.12625	0.941146		-354.53	1.05649	0.984421		-52.56	1.28469	0.892782		-58.4	1.12546	0.971018		-67.39	1.20806	1.02033		-795.02	NaN	NaN		-25.28	1.20734	0.971136		-109.55	1.0271	0.998543		-6.26	1.09576	0.99206
	-460.01	1.07512	0.981524		-86.52	1.04728	0.982877		-25.12	1.15485	0.95648		-94.2	1.1107	0.937603		-351.6	1.05824	0.99075		-49.64	1.29032	0.891275		-55.48	1.11721	0.963894		-64.46	1.19809	1.02252		-791.89	NaN	NaN		-22.12	1.22519	0.972411		-106.42	1.03305	0.999558		-3.13	1.07525	0.997899
	-457.08	1.08618	1.01731		-83.43	1.05791	0.982005		-21.98	1.17008	0.959391		-91.06	1.10695	0.933185		-348.67	1.05706	0.988438		-46.72	1.29604	0.887238		-52.56	1.10525	0.964572		-61.53	1.18159	1.01333		-788.76	NaN	NaN		-18.96	1.23034	0.969822		-103.29	1.05048	0.99202		0	1.05508	0.99954
	-454.15	1.0861	1.00457		-80.34	1.06856	0.982414		-18.84	1.18276	0.958834		-87.92	1.10432	0.927934		-345.74	1.06159	0.984905		-43.8	1.29912	0.896639		-49.64	1.11055	0.9621		-58.6	1.17392	1.01885		-785.63	NaN	NaN		-15.8	1.2768	0.966604		-100.16	1.05801	0.994145		3.13	1.04602	0.991519
	-451.22	1.06761	1.0097		-77.25	1.06473	0.99066		-15.7	1.18681	0.963727		-84.78	1.09727	0.927675		-342.81	1.06138	0.983466		-40.88	1.30235	0.901276		-46.72	1.12539	0.964738		-55.67	1.17228	1.01236		-782.5	NaN	NaN		-12.64	1.31602	0.961358		-97.03	1.06395	0.993025		6.26	1.03502	0.993957
	-448.29	1.06419	1.00336		-74.16	1.0662	0.985982		-12.56	1.19374	0.972313		-81.64	1.11224	0.918718		-339.88	1.06267	0.991592		-37.96	1.29164	0.906928		-43.8	1.1242	0.966509		-52.74	1.16046	1.01105		-779.37	NaN	NaN		-9.48	1.30034	0.958447		-93.9	1.06479	0.988764		9.39	1.03564	0.999651
	-445.36	1.05999	1.00402		-71.07	1.07249	0.98884		-9.42	1.1812	0.97328		-78.5	1.15547	0.924084		-336.95	1.06141	0.992232		-35.04	1.29192	0.92038		-40.88	1.12536	0.95928		-49.81	1.14696	1.00411		-776.24	NaN	NaN		-6.32	1.26012	0.956663		-90.77	1.06118	0.997323		12.52	1.03109	1.00127
	-442.43	1.05374	1.00875		-67.98	1.09192	0.985797		-6.28	1.16168	0.977077		-75.36	1.17366	0.924193		-334.02	1.0657	0.996241		-32.12	1.30249	0.925189		-37.96	1.13298	0.95923		-46.88	1.15328	1.00735		-773.11	NaN	NaN		-3.16	1.23389	0.95646		-87.64	1.06655	0.991555		15.65	1.02998	0.999803
	-439.5	1.05602	0.998261		-64.89	1.08887	0.989434		-3.14	1.13663	0.976186		-72.22	1.20674	0.920851		-331.09	1.0688	1.00196		-29.2	1.32919	0.926063		-35.04	1.16756	0.966323		-43.95	1.15259	0.99668		-769.98	NaN	NaN		0	1.19799	0.961963		-84.51	1.0649	0.979252		18.78	1.02259	1.00841
	-436.57	1.05687	0.995943		-61.8	1.07048	0.99129		0	1.09915	0.99617		-69.08	1.21067	0.916657		-328.16	1.07466	1.00213		-26.28	1.34591	0.922056		-32.12	1.17619	0.966388		-41.02	1.16456	1.00441		-766.85	NaN	NaN		3.16	1.13145	0.976988		-81.38	1.05344	0.968345		21.91	1.02121	1.00433
	-433.64	1.05173	0.986576		-58.71	1.06743	0.990191		3.14	1.06947	0.998026		-65.94	1.17487	0.925694		-325.23	1.06544	0.999164		-23.36	1.37113	0.93169		-29.2	1.16961	0.956926		-38.09	1.17582	1.00409		-763.72	NaN	NaN		6.32	1.10217	0.984114		-78.25	1.0681	0.973471		25.04	1.02282	1.00894
	-430.71	1.0554	1.00263		-55.62	1.0633	0.98713		6.28	1.04878	1.01867		-62.8	1.14836	0.931493		-322.3	1.06879	1.00121		-20.44	1.39757	0.92047		-26.28	1.17808	0.972086		-35.16	1.18991	1.00491		-760.59	NaN	NaN		9.48	1.08309	0.984187		-75.12	1.06807	0.977979		28.17	1.02736	1.00625
	-427.78	1.06179	1.00532		-52.53	1.07195	0.983039		9.42	1.04942	1.03968		-59.66	1.13426	0.937432		-319.37	1.05191	0.996069		-17.52	1.41564	0.920566		-23.36	1.18729	0.97438		-32.23	1.22805	1.00334		-757.46	NaN	NaN		12.64	1.08433	0.97919		-71.99	1.07155	0.992943		31.3	1.01222	1.00375
	-424.85	1.05726	1.01502		-49.44	1.09123	0.98735		12.56	1.05284	1.02903		-56.52	1.14938	0.932467		-316.44	1.05295	0.989669		-14.6	1.40927	0.914455		-20.44	1.1745	0.973495		-29.3	1.25967	1.01164		-754.33	NaN	NaN		15.8	1.08326	0.984019		-68.86	1.07676	0.98973		34.43	1.00708	1.00619
	-421.92	1.05926	1.03326		-46.35	1.0922	0.987581		15.7	1.06042	1.03155		-53.38	1.14969	0.918406		-313.51	1.05877	0.994963		-11.68	1.39442	0.920005		-17.52	1.18277	0.97175		-26.37	1.25627	1.01151		-751.2	NaN	NaN		18.96	1.08625	0.981456		-65.73	1.06937	0.990489		37.56	1.01451	1.01166
	-418.99	1.05841	1.03804		-43.26	1.10792	0.987047		18.84	1.05023	1.04002		-50.24	1.15107	0.915741		-310.58	1.05543	0.990137		-8.76	1.37455	0.919852		-14.6	1.2028	0.99293		-23.44	1.24514	1.00339		-748.07	NaN	NaN		22.12	1.06899	0.988108		-62.6	1.08085	0.994841		40.69	1.0084	1.00976
	-416.06	1.05374	1.01741		-40.17	1.11858	0.987947		21.98	1.02345	1.04465		-47.1	1.16904	0.914432		-307.65	1.05349	0.992083		-5.84	1.33453	0.904631		-11.68	1.17688	0.988692		-20.51	1.24119	1.00016		-744.94	NaN	NaN		25.28	1.06098	0.990788		-59.47	1.07089	0.996214		43.82	1.01123	1.01335
	-413.13	1.05376	1.0205		-37.08	1.11809	0.986119		25.12	1.02404	1.04135		-43.96	1.20691	0.913522		-304.72	1.0514	0.994353		-2.92	1.29865	0.908044		-8.76	1.1799	1.00539		-17.58	1.21501	0.994994		-741.81	NaN	NaN		28.44	1.05758	0.984696		-56.34	1.06683	0.986386		46.95	1.01538	1.00891
	-410.2	1.04579	1.03088		-33.99	1.11295	0.983365		28.26	1.02674	1.03079		-40.82	1.22882	0.905289		-301.79	1.04992	0.991324		0	1.25256	0.915477		-5.84	1.17172	1.0021		-14.65	1.1986	0.991405		-738.68	NaN	NaN		31.6	1.06728	0.980786		-53.21	1.06191	1.00359		50.08	1.01595	1.00876
	-407.27	1.06346	1.03924		-30.9	1.1315	0.985591		31.4	1.02809	1.04027		-37.68	1.22834	0.915569		-298.86	1.05268	0.995642		2.92	1.19957	0.932191		-2.92	1.15165	1.01501		-11.72	1.16926	0.979506		-735.55	NaN	NaN		34.76	1.07377	0.986435		-50.08	1.06204	1.01709		53.21	1.01123	1.00874
	-404.34	1.08286	1.03667		-27.81	1.1521	0.984076		34.54	1.01622	1.04026		-34.54	1.24262	0.917814		-295.93	1.05337	1.00065		5.84	1.16557	0.935725		0	1.11643	1.025		-8.79	1.19769	0.997539		-732.42	NaN	NaN		37.92	1.07144	0.992016		-46.95	1.05822	1.00575		56.34	1.00824	1.00465
	-401.41	1.10047	1.01723		-24.72	1.16109	0.986258		37.68	1.01379	1.0273		-31.4	1.26612	0.923598		-293	1.05368	0.990532		8.76	1.16255	0.942432		2.92	1.08844	1.02749		-5.86	1.19313	1.00325		-729.29	NaN	NaN		41.08	1.05713	0.991842		-43.82	1.05682	1.01642		59.47	1.01023	1.01092
	-398.48	1.09111	1.00749		-21.63	1.16859	0.985762		40.82	1.02956	1.00898		-28.26	1.28426	0.931409		-290.07	1.04989	0.996479		11.68	1.15405	0.969443		5.84	1.06164	1.02684		-2.93	1.16083	1.00258		-726.16	NaN	NaN		44.24	1.04535	0.991525		-40.69	1.06705	1.03111		62.6	1.00637	1.01293
	-395.55	1.09928	1.01835		-18.54	1.17428	0.987363		43.96	1.03636	1.01512		-25.12	1.28235	0.937537		-287.14	1.04017	0.992809		14.6	1.15812	0.978805		8.76	1.05422	1.00956		0	1.13613	0.995966		-723.03	NaN	NaN		47.4	1.04491	0.986987		-37.56	1.08885	1.02158		65.73	0.997707	1.01663
	-392.62	1.10732	1.03046		-15.45	1.14846	0.988066		47.1	1.04161	1.02011		-21.98	1.26832	0.95288		-284.21	1.0385	0.993621		17.52	1.13642	1.00409		11.68	1.05741	1.00202		2.93	1.11172	1.0048		-719.9	NaN	NaN		50.56	1.04168	0.990689		-34.43	1.09688	1.01775		68.86	1.00142	1.00892
	-389.69	1.11116	1.01752		-12.36	1.12391	0.986624		50.24	1.03738	1.01135		-18.84	1.24612	0.955056		-281.28	1.0292	0.992825		20.44	1.13321	1.01573		14.6	1.05036	1.01746		5.86	1.09805	1.00729		-716.77	NaN	NaN		53.72	1.04321	0.995609		-31.3	1.0988	1.01387		71.99	1.00325	1.01125
	-386.76	1.10785	1.00347		-9.27	1.09949	0.988178		53.38	1.02829	1.02061		-15.7	1.23672	0.960868		-278.35	1.04386	0.99593		23.36	1.12946	1.00513		17.52	1.03724	1.05573		8.79	1.08328	1.00177		-713.64	NaN	NaN		56.88	1.05378	0.998248		-28.17	1.10376	1.01001		75.12	1.00995	1.00921
	-383.83	1.10615	1.01265		-6.18	1.08323	0.988558		56.52	1.0284	1.0106		-12.56	1.21382	0.960483		-275.42	1.0437	1.00266		26.28	1.11132	1.02574		20.44	1.03729	1.03981		11.72	1.071	0.990015		-710.51	NaN	NaN		60.04	1.06173	0.998863		-25.04	1.10547	1.00909		78.25	1.00592	1.01265
	-380.9	1.11123	1.00415		-3.09	1.07397	0.994354		59.66	1.0232	1.01443		-9.42	1.20319	0.967642		-272.49	1.05145	1.00389		29.2	1.11798	1.0223		23.36	1.03696	1.05858		14.65	1.06679	0.980291		-707.38	NaN	NaN		63.2	1.04979	1.00572		-21.91	1.09738	1.03017		81.38	0.997175	1.00956
	-377.97	1.10453	0.994425		0	1.07314	0.994582		62.8	1.00804	1.01473		-6.28	1.17874	0.968914		-269.56	1.05734	1.00121		32.12	1.14909	1.03483		26.28	1.03027	1.05214		17.58	1.06396	0.993263		-704.25	NaN	NaN		66.36	1.04796	1.00477		-18.78	1.0981	1.03		84.51	0.993036	1.01756
	-375.04	1.1094	0.993071		3.09	1.0657	0.989328		65.94	1.01639	0.997721		-3.14	1.15588	0.968535		-266.63	1.05248	0.99883		35.04	1.15043	1.04283		29.2	1.03127	1.04045		20.51	1.05781	0.995009		-701.12	NaN	NaN		69.52	1.04337	1.00191		-15.65	1.10784	1.0242		87.64	0.998555	1.0039
	-372.11	1.1089	0.994222		6.18	1.04917	0.987726		69.08	1.02973	0.995357		0	1.11896	0.968734		-263.7	1.04594	1.00909		37.96	1.13917	1.05635		32.12	1.04933	1.02111		23.44	1.054	0.998324		-697.99	NaN	NaN		72.68	1.03586	1.00286		-12.52	1.12776	1.0284		90.77	0.997379	1.01357
	-369.18	1.10451	0.990042		9.27	1.05173	0.99021		72.22	1.03826	0.992926		3.14	1.10196	0.964915		-260.77	1.04903	1.00576		40.88	1.12067	1.09658		35.04	1.04256	1.06957		26.37	1.05081	0.994564		-694.86	1.18621	1.07579		75.84	1.03542	1.00643		-9.39	1.12994	1.02807		93.9	1.00106	1.00503
	-366.25	1.092	0.984337		12.36	1.04784	0.992502		75.36	1.04622	0.991291		6.28	1.06064	0.994124		-257.84	1.03852	1.00985		43.8	1.11802	1.09784		37.96	1.04214	1.09208		29.3	1.05286	0.988469		-691.73	1.21849	1.07839		79	1.03131	1.0032		-6.26	1.11053	1.03308		97.03	1.00131	1.00609
	-363.32	1.09298	0.982186		15.45	1.04303	0.993308		78.5	1.0488	1.00084		9.42	1.03486	1.00295		-254.91	1.03545	1.00655		46.72	1.11655	1.10728		40.88	1.03484	1.04826		32.23	1.05467	0.98097		-688.6	1.24397	1.06893		82.16	1.03924	1.00483		-3.13	1.10266	1.0378		100.16	1.00241	1.0058
	-360.39	1.0861	0.989585		18.54	1.03807	0.988953		81.64	1.0414	0.981366		12.56	1.02985	1.00053		-251.98	1.03462	1.00646		49.64	1.10342	1.10815		43.8	1.02826	1.07072		35.16	1.04954	0.98842		-685.47	1.24682	1.08886		85.32	1.03098	1.00952		0	1.07983	1.04428		103.29	0.996773	1.0053
	-357.46	1.08821	0.984424		21.63	1.03447	0.989089		84.78	1.0319	0.98032		15.7	1.01527	0.987437		-249.05	1.02802	1.00569		52.56	1.09269	1.10036		46.72	1.03697	1.03		38.09	1.04327	0.991336		-682.34	1.27111	1.08185		88.48	1.01288	1.01319		3.13	1.06402	1.06837		106.42	1.00423	1.01437
	-354.53	1.09458	0.996051		24.72	1.03724	0.986402		87.92	1.0211	1.00905		18.84	0.994904	1.0117		-246.12	1.03321	1.00677		55.48	1.11058	1.10996		49.64	1.02284	1.04293		41.02	1.04273	0.99014		-679.21	1.23789	1.08021		91.64	1.02196	1.01325		6.26	1.04238	1.04883		109.55	1.01219	1.00793
	-351.6	1.10318	0.991983		27.81	1.03982	0.991699		91.06	1.02077	0.997701		21.98	1.00174	0.999328		-243.19	1.03535	1.00602		58.4	1.11448	1.10732		52.56	1.02086	1.03246		43.95	1.03036	0.987566		-676.08	1.25091	1.06879		94.8	1.01842	1.01159		9.39	1.0215	1.05721		112.68	1.00453	1.013
	-348.67	1.10134	0.998477		30.9	1.04266	0.994814		94.2	1.02122	1.00264		25.12	0.991358	1.01284		-240.26	1.04038	1.00423		61.32	1.10569	1.11497		55.48	1.01456	1.0482		46.88	1.03322	0.991178		-672.95	1.26494	1.08547		97.96	1.00985	1.02129		12.52	1.00465	1.05611		115.81	1.00065	1.01813
	-345.74	1.09802	0.991157		33.99	1.04246	0.994352		97.34	1.02988	0.987322		28.26	0.986877	1.01231		-237.33	1.04466	1.00253		64.24	1.10581	1.14552		58.4	1.02236	1.0444		49.81	1.03583	0.989313		-669.82	1.24107	1.07247		101.12	1.01655	1.01511		15.65	0.99748	1.05742		118.94	1.00467	1.01324
	-342.81	1.09448	0.990785		37.08	1.04555	0.990283		100.48	1.03169	0.996788		31.4	0.975966	1.00358		-234.4	1.05186	1.01193		67.16	1.09906	1.14688		61.32	1.0251	1.0567		52.74	1.04613	0.982898		-666.69	1.20163	1.09799		104.28	1.01287	1.02126		18.78	0.979699	1.05661		122.07	1.00122	1.01607
	-339.88	1.09156	0.99717		40.17	1.04623	0.990514		103.62	1.03409	1.00025		34.54	0.974459	1.00812		-231.47	1.04801	1.01369		70.08	1.09948	1.12226		64.24	1.03712	1.0382		55.67	1.04528	0.982675		-663.56	1.19142	1.10741		107.44	0.998933	1.03182		21.91	0.972543	1.06077		125.2	1.00474	1.00566
	-336.95	1.10285	0.994215		43.26	1.04323	0.98973		106.76	1.03654	0.995332		37.68	0.975728	0.997781		-228.54	1.0521	1.00579		73	1.11128	1.18096		67.16	1.00778	1.07783		58.6	1.03763	0.978347		-660.43	1.1447	1.11157		110.6	1.00568	1.03134		25.04	0.974281	1.0548		128.33	1.00108	1.00597
	-334.02	1.09222	0.993206		46.35	1.03462	0.9908		109.9	1.03654	1.01362		40.82	0.984422	1.001		-225.61	1.05425	1.0135		75.92	1.10351	1.17512		70.08	1.01208	1.0942		61.53	1.03047	0.9858		-657.3	1.1379	1.10101		113.76	1.01319	1.02499		28.17	0.978473	1.0706		131.46	1.0008	1.01142
	-331.09	1.08235	0.994574		49.44	1.02834	0.989181		113.04	1.0365	1.01243		43.96	0.979046	1.0027		-222.68	1.06016	1.01076		78.84	1.10215	1.18027		73	1.02116	1.13217		64.46	1.03178	0.995643		-654.17	1.1051	1.10126		116.92	1.02253	1.03651		31.3	0.986534	1.06813		134.59	1.00765	1.00279
	-328.16	1.07206	0.989478		52.53	1.03323	0.996279		116.18	1.04129	1.01432		47.1	0.9765	1.01097		-219.75	1.05022	1.01101		81.76	1.10113	1.16955		75.92	1.03582	1.1299		67.39	1.03285	1.00301		-651.04	1.11377	1.13024		120.08	1.02966	1.03569		34.43	0.989351	1.05985		137.72	1.00556	1.00266
	-325.23	1.06145	0.982174		55.62	1.03015	0.99454		119.32	1.04333	1.01107		50.24	0.977101	0.997883		-216.82	1.0502	1.01075		84.68	1.08882	1.20951		78.84	1.03246	1.14739		70.32	1.03802	1.00136		-647.91	1.10296	1.11042		123.24	1.03995	1.03741		37.56	0.997373	1.07417		140.85	1.00319	1.01077
	-322.3	1.05308	0.993813		58.71	1.03264	0.991489		122.46	1.03974	1.01906		53.38	0.992424	1.01408		-213.89	1.05547	1.00685		87.6	1.08587	1.22985		81.76	1.03547	1.15704		73.25	1.03286	1.00825		-644.78	1.13104	1.10504		126.4	1.05163	1.03912		40.69	0.994705	1.08457		143.98	0.992543	1.0051
	-319.37	1.04966	0.989478		61.8	1.0384	0.993445		125.6	1.03813	1.00345		56.52	0.987832	1.01268		-210.96	1.04808	1.006		90.52	1.07941	1.24057		84.68	1.03601	1.16976		76.18	1.04651	1.01628		-641.65	1.12967	1.09551		129.56	1.04317	1.03422		43.82	0.998957	1.0935		147.11	0.996787	1.00124
	-316.44	1.04398	1.00602		64.89	1.02895	0.999747		128.74	1.03898	1.02174		59.66	0.997901	1.0216		-208.03	1.05472	1.00868		93.44	1.07913	1.22132		87.6	1.05127	1.15556		79.11	1.0437	1.02586		-638.52	1.12967	1.11782		132.72	1.04271	1.03202		46.95	1.00347	1.09663		150.24	0.999279	1.00382
	-313.51	1.04655	1.03628		67.98	1.04068	1.00321		131.88	1.04055	1.02476		62.8	1.00478	1.02519		-205.1	1.05586	1.01267		96.36	1.07293	1.20611		90.52	1.0485	1.16043		82.04	1.02483	1.02485		-635.39	1.15092	1.12129		135.88	1.04039	1.04406		50.08	0.996969	1.08731		153.37	1.00132	1.00622
	-310.58	1.04605	1.03049		71.07	1.04685	1.00135		135.02	1.04077	1.03193		65.94	1.02835	1.04586		-202.17	1.05662	1.01726		99.28	1.07607	1.20517		93.44	1.04179	1.17574		84.97	1.0371	1.02845		-632.26	1.14731	1.10622		139.04	1.04355	1.03968		53.21	1.00488	1.1163		156.5	1.00869	1.00813
	-307.65	1.05575	1.04577		74.16	1.04366	1.00532		138.16	1.03589	1.02098		69.08	1.03082	1.04668		-199.24	1.0726	1.02145		102.2	1.06873	1.19131		96.36	1.04812	1.18582		87.9	1.03336	1.02851		-629.13	1.14101	1.10539		142.2	1.03145	1.03901		56.34	1.01283	1.09852		159.63	1.00398	1.01012
	-304.72	1.06094	1.05017		77.25	1.04364	1.00773		141.3	1.038	1.02564		72.22	1.03001	1.05143		-196.31	1.06881	1.01892		105.12	1.07298	1.2219		99.28	1.03675	1.21939		90.83	1.03014	1.03304		-626	1.13266	1.11007		145.36	1.04847	1.03835		59.47	1.01155	1.0888		162.76	0.997635	1.00827
	-301.79	1.0654	1.03858		80.34	1.03728	1.01081		144.44	1.04019	1.02882		75.36	1.02852	1.05267		-193.38	1.07407	1.02162		108.04	1.08112	1.23179		102.2	1.04361	1.26149		93.76	1.04168	1.03691		-622.87	1.14464	1.13871		148.52	1.03928	1.04072		62.6	1.0144	1.08564		165.89	0.998521	1.0118
	-298.86	1.06646	1.03325		83.43	1.03826	1.00899		147.58	1.03751	1.03937		78.5	1.02642	1.03519		-190.45	1.08466	1.02774		110.96	1.08829	1.24892		105.12	1.02754	1.27516		96.69	1.04975	1.02806		-619.74	1.13749	1.13553		151.68	1.03298	1.04195		65.73	1.02107	1.08485		169.02	0.999832	1.0118
	-295.93	1.07286	1.02487		86.52	1.0356	1.01435		150.72	1.03632	1.05656		81.64	1.02477	1.0245		-187.52	1.10295	1.02839		113.88	1.07781	1.23795		108.04	1.03217	1.30617		99.62	1.05227	1.02915		-616.61	1.11973	1.12024		154.84	1.04375	1.04434		68.86	1.02241	1.0757		172.15	0.998363	1.01583
	-293	1.07972	1.02412		89.61	1.03285	1.01276		153.86	1.03323	1.05652		84.78	1.02882	1.02096		-184.59	1.11636	1.02571		116.8	1.08064	1.27505		110.96	1.03592	1.29874		102.55	1.04906	1.03046		-613.48	1.1236	1.12988		158	1.03697	1.04326		71.99	1.0339	1.0823		175.28	0.999544	1.01001
	-290.07	1.08545	1.03097		92.7	1.02625	1.01755		157	1.03579	1.02364		87.92	1.0338	1.0168		-181.66	1.13782	1.02446		119.72	1.07495	1.24576		113.88	1.03564	1.3101		105.48	1.04049	1.04624		-610.35	1.10446	1.1311		161.16	1.02852	1.04543		75.12	1.02641	1.09231		178.41	1.002	1.00806
	-287.14	1.08641	1.02895		95.79	1.02645	1.01625		160.14	1.03467	1.03144		91.06	1.02485	1.01461		-178.73	1.1507	1.02632		122.64	1.08049	1.27213		116.8	1.03465	1.27778		108.41	1.03152	1.04756		-607.22	1.09427	1.13799		164.32	1.03908	1.054		78.25	1.02701	1.10417		181.54	0.995173	1.00329
	-284.21	1.08006	1.02994		98.88	1.02127	1.02167		163.28	1.03412	1.04268		94.2	1.00723	1.02096		-175.8	1.16393	1.02075		125.56	1.09014	1.30496		119.72	1.04259	1.26209		111.34	1.04495	1.04511		-604.09	1.10007	1.13486		167.48	1.04252	1.05836		81.38	1.03758	1.10263		184.67	0.988678	1.00878
	-281.28	1.07532	1.03566		101.97	1.02128	1.01857		166.42	1.02972	1.03244		97.34	1.00131	1.01546		-172.87	1.19623	1.02203		128.48	1.0849	1.24437		122.64	1.05337	1.25231		114.27	1.04298	1.04792		-600.96	1.11969	1.13132		170.64	1.02436	1.06797		84.51	1.03667	1.10967		187.8	0.994654	1.00361
	-278.35	1.08211	1.00896		105.06	1.02362	1.01295		169.56	1.03367	1.03277		100.48	0.99682	1.01003		-169.94	1.21077	1.02537		131.4	1.08259	1.27808		125.56	1.05362	1.24032		117.2	1.04407	1.04966		-597.83	1.10798	1.14594		173.8	1.02722	1.0633		87.64	1.03555	1.11858		190.93	0.987128	0.999685
	-275.42	1.08365	1.01937		108.15	1.02097	1.01287		172.7	1.02859	1.0588		103.62	1.00325	1.00128		-167.01	1.22346	1.03307		134.32	1.08787	1.26991		128.48	1.05462	1.25011		120.13	1.05547	1.04858		-594.7	1.083	1.15113		176.96	1.02072	1.06301		90.77	1.03514	1.12694		194.06	0.985701	0.997292
	-272.49	1.10058	1.0016		111.24	1.02181	1.01996		175.84	1.02892	1.04465		106.76	1.00154	1.00468		-164.08	1.21704	1.03762		137.24	1.0832	1.2513		131.4	1.04444	1.24129		123.06	1.05689	1.03913		-591.57	1.06678	1.13819		180.12	1.01168	1.04818		93.9	1.0281	1.12181		197.19	0.990623	0.997993
	-269.56	1.12529	0.998374		114.33	1.01978	1.02156		178.98	1.03412	1.0449		109.9	0.986753	1.00295		-161.15	1.20537	1.03757		140.16	1.07358	1.26518		134.32	1.05278	1.22799		125.99	1.05066	1.03502		-588.44	1.06619	1.13685		183.28	1.01401	1.03918		97.03	1.02738	1.13604		200.32	0.988677	1.00012
	-266.63	1.11612	1.00453		117.42	1.02217	1.01894		182.12	1.03285	1.05954		113.04	0.982682	1.00343		-158.22	1.17716	1.03617		143.08	1.07789	1.28814		137.24	1.04833	1.22154		128.92	1.05451	1.03901		-585.31	1.0662	1.13646		186.44	1.02634	1.04132		100.16	1.0198	1.12578		203.45	0.998013	1.00023
	-263.7	1.10341	1.00762		120.51	1.02514	1.01207		185.26	1.01724	1.04523		116.18	0.981312	1.0097		-155.29	1.16029	1.02949		146	1.08013	1.27967		140.16	1.04303	1.22817		131.85	1.04597	1.05116		-582.18	1.07001	1.1456		189.6	1.02993	1.04075		103.29	1.02337	1.11608		206.58	0.9998	1.00268
	-260.77	1.09816	0.993864		123.6	1.02324	1.0155		188.4	1.0134	1.05417		119.32	0.985629	1.01093		-152.36	1.14694	1.0268		148.92	1.07818	1.30942		143.08	1.04885	1.21698		134.78	1.0425	1.03644		-579.05	1.0493	1.16241		192.76	1.025	1.03788		106.42	1.0198	1.10659		209.71	0.994528	0.99846
	-257.84	1.10638	0.997611		126.69	1.02075	1.00897		191.54	1.02206	1.05295		122.46	0.997178	1.02951		-149.43	1.13919	1.02448		151.84	1.06015	1.24567		146	1.04536	1.22315		137.71	1.03225	1.03398		-575.92	1.04231	1.15637		195.92	1.0213	1.04149		109.55	1.02535	1.10326		212.84	0.992584	0.997134
	-254.91	1.11358	0.998525		129.78	1.0323	1.00674		194.68	1.02859	1.06314		125.6	1.01244	1.01745		-146.5	1.15113	1.0264		154.76	1.07072	1.29733		148.92	1.04607	1.22321		140.64	1.03806	1.04212		-572.79	1.04086	1.15476		199.08	1.03167	1.04061		112.68	1.01991	1.08848		215.97	0.990958	1.0009
	-251.98	1.0987	0.985338		132.87	1.03466	1.00583		197.82	1.03241	1.05428		128.74	1.00008	1.02635		-143.57	1.15722	1.02502		157.68	1.06259	1.30298		151.84	1.05244	1.20055		143.57	1.025	1.03256		-569.66	1.02445	1.13983		202.24	1.03111	1.03702		115.81	1.01656	1.09441		219.1	0.991808	1.00244
	-249.05	1.09297	0.983626		135.96	1.03118	1.0005		200.96	1.02959	1.06669		131.88	0.995525	1.03988		-140.64	1.15707	1.02518		160.6	1.06165	1.32066		154.76	1.04966	1.21139		146.5	1.03132	1.04511		-566.53	1.02442	1.13384		205.4	1.0233	1.04154		118.94	1.00968	1.09676		222.23	0.989666	1.00722
	-246.12	1.08416	0.99055		139.05	1.0321	1.00567		204.1	1.03195	1.06281		135.02	1.00478	1.03913		-137.71	1.13694	1.02152		163.52	1.05768	1.29565		157.68	1.05078	1.21039		149.43	1.02605	1.04454		-563.4	1.02197	1.13131		208.56	1.02391	1.04737		122.07	1.0081	1.1098		225.36	0.994849	1.01638
	-243.19	1.08392	0.970834		142.14	1.03023	1.00586		207.24	1.03461	1.07462		138.16	1.00899	1.03648		-134.78	1.13398	1.02762		166.44	1.05554	1.31707		160.6	1.0578	1.21654		152.36	1.0264	1.04992		-560.27	1.0288	1.13145		211.72	1.01496	1.04803		125.2	1.01248	1.11616		228.49	0.992824	1.01168
	-240.26	1.10083	0.981847		145.23	1.03359	1.00878		210.38	1.03091	1.07554		141.3	1.01551	1.03825		-131.85	1.14905	1.02467		169.36	1.06337	1.29872		163.52	1.05758	1.21611		155.29	1.0365	1.04969		-557.14	1.04272	1.15823		214.88	1.02327	1.04429		128.33	1.00942	1.12263		231.62	0.995591	1.01349
	-237.33	1.09499	0.992339		148.32	1.0311	1.00496		213.52	1.03038	1.08477		144.44	1.00871	1.03658		-128.92	1.14277	1.03311		172.28	1.06825	1.37204		166.44	1.0708	1.2046		158.22	1.04642	1.04695		-554.01	1.03793	1.14445		218.04	1.03018	1.04781		131.46	1.00997	1.11844		234.75	0.994959	1.00819
	-234.4	1.09517	1.00189		151.41	1.02327	1.01089		216.66	1.02918	1.0946		147.58	1.01148	1.04177		-125.99	1.1365	1.03196		175.2	1.06876	1.35835		169.36	1.05883	1.21038		161.15	1.05692	1.04461		-550.88	1.04989	1.1508		221.2	1.02525	1.055		134.59	1.00356	1.11491		237.88	0.993218	1.00599
	-231.47	1.09509	1.00019		154.5	1.01467	1.01121		219.8	1.02122	1.10488		150.72	1.02155	1.03365		-123.06	1.1362	1.02801		178.12	1.05639	1.34555		172.28	1.06806	1.22107		164.08	1.0549	1.05466		-547.75	1.02942	1.15713		224.36	1.0271	1.04801		137.72	1.00057	1.1259		241.01	0.998195	1.00646
	-228.54	1.09306	1.00456		157.59	1.00699	1.01719		222.94	1.02614	1.09832		153.86	1.02797	1.03459		-120.13	1.12703	1.02108		181.04	1.04373	1.35118		175.2	1.06479	1.23769		167.01	1.04756	1.05383		-544.62	1.03888	1.13971		227.52	1.02688	1.05587		140.85	1.00052	1.14223		244.14	0.992461	1.01916
	-225.61	1.09377	1.01909		160.68	1.02127	1.00983		226.08	1.02468	1.08924		157	1.02825	1.03179		-117.2	1.09253	1.01824		183.96	1.04481	1.36311		178.12	1.06864	1.23663		169.94	1.04744	1.0432		-541.49	1.05957	1.15744		230.68	1.02214	1.05378		143.98	0.998921	1.12984		247.27	0.991223	1.01969
	-222.68	1.08713	1.03443		163.77	1.0333	1.00604		229.22	1.02451	1.08431		160.14	1.00483	1.01477		-114.27	1.09309	1.01628		186.88	1.04107	1.36103		181.04	1.05603	1.24348		172.87	1.04874	1.0549		-538.36	1.05916	1.13274		233.84	1.01855	1.05221		147.11	0.993315	1.10293		250.4	0.996906	1.01547
	-219.75	1.08214	1.02554		166.86	1.02938	1.00853		232.36	1.02337	1.08817		163.28	1.00512	1.02449		-111.34	1.08666	1.01729		189.8	1.04893	1.37085		183.96	1.03442	1.261		175.8	1.0382	1.06256		-535.23	1.04842	1.10586		237	1.0321	1.05382		150.24	1.00425	1.10839		253.53	0.997889	1.01722
	-216.82	1.0803	1.02959		169.95	1.03764	1.0002		235.5	1.02072	1.10192		166.42	1.00331	1.0353		-108.41	1.09273	1.0247		192.72	1.05395	1.37752		186.88	1.04704	1.25319		178.73	1.03867	1.06122		-532.1	1.04215	1.11327		240.16	1.02728	1.05291		153.37	0.998002	1.10682		256.66	1.00165	1.02004
	-213.89	1.09328	1.01905		173.04	1.03639	1.01125		238.64	1.02157	1.09889		169.56	1.00505	1.02114		-105.48	1.09075	1.0184		195.64	1.05771	1.3688		189.8	1.02816	1.2687		181.66	1.03316	1.07552		-528.97	1.05737	1.11421		243.32	1.02711	1.05649		156.5	0.99836	1.12016		259.79	0.996645	1.01708
	-210.96	1.09541	1.01287		176.13	1.03663	1.007		241.78	1.01897	1.11038		172.7	0.997711	1.00918		-102.55	1.09421	1.02161		198.56	1.0633	1.38429		192.72	1.03561	1.26682		184.59	1.01385	1.08304		-525.84	1.04402	1.11256		246.48	1.02476	1.05656		159.63	0.995643	1.1104		262.92	0.990915	1.02156
	-208.03	1.10206	1.00458		179.22	1.02338	1.00886		244.92	1.01459	1.11451		175.84	0.991425	1.00407		-99.62	1.09075	1.02439		201.48	1.06749	1.35453		195.64	1.02854	1.2554		187.52	1.01665	1.09029		-522.71	1.06552	1.12308		249.64	1.02431	1.05842		162.76	0.994614	1.13534		266.05	0.999454	1.01366
	-205.1	1.09798	1.00166		182.31	1.01889	1.00611		248.06	1.00961	1.1245		178.98	0.986771	1.01009		-96.69	1.09133	1.01468		204.4	1.05985	1.37559		198.56	1.03062	1.25073		190.45	1.01752	1.08119		-519.58	1.08092	1.10089		252.8	1.01496	1.05081		165.89	0.997185	1.1305		269.18	0.998806	1.01638
	-202.17	1.09025	1.0039		185.4	1.01193	1.00846		251.2	1.00474	1.11119		182.12	0.971705	1.0236		-93.76	1.09026	1.01772		207.32	1.06053	1.37251		201.48	1.0376	1.24041		193.38	1.02032	1.08298		-516.45	1.09678	1.10281		255.96	1.02328	1.05539		169.02	0.99508	1.12234		272.31	0.993633	1.01551
	-199.24	1.08532	1.02839		188.49	1.00162	1.01388		254.34	1.01006	1.10959		185.26	0.977757	1.02172		-90.83	1.08267	1.01348		210.24	1.06103	1.37071		204.4	1.04066	1.24329		196.31	1.03313	1.10215		-513.32	1.10498	1.09879		259.12	1.02803	1.05013		172.15	0.992965	1.13793		275.44	0.993543	1.01586
	-196.31	1.08179	1.01678		191.58	1.005	1.00706		257.48	1.01599	1.11832		188.4	0.979751	1.02663		-87.9	1.07126	1.014		213.16	1.05901	1.38517		207.32	1.04962	1.24014		199.24	1.01649	1.07778		-510.19	1.11785	1.09442		262.28	1.03283	1.05047		175.28	0.997113	1.12808		278.57	0.993737	1.02293
	-193.38	1.08958	1.01273		194.67	0.994847	1.01289		260.62	1.01451	1.12691		191.54	0.986053	1.01839		-84.97	1.07542	1.01407		216.08	1.06144	1.37471		210.24	1.05447	1.24929		202.17	1.01239	1.08206		-507.06	1.11506	1.10445		265.44	1.02681	1.05894		178.41	0.998006	1.14199		281.7	0.990236	1.02179
	-190.45	1.08575	1.01526		197.76	0.995955	1.01991		263.76	1.01769	1.12982		194.68	0.99948	1.02375		-82.04	1.05862	1.01559		219	1.05805	1.36618		213.16	1.07244	1.24504		205.1	1.00771	1.10021		-503.93	1.1071	1.10652		268.6	1.02677	1.06766		181.54	1.00789	1.15266		284.83	1.00133	1.02885
	-187.52	1.08304	1.01695		200.85	0.989437	1.01923		266.9	1.01371	1.13907		197.82	0.995161	1.03202		-79.11	1.06186	1.02059		221.92	1.07199	1.38937		216.08	1.06853	1.25904		208.03	1.00919	1.10839		-500.8	1.08852	1.09597		271.76	1.03201	1.05843		184.67	1.01474	1.14255		287.96	0.999716	1.02356
	-184.59	1.07824	1.01723		203.94	0.991065	1.02508		270.04	1.01416	1.14198		200.96	1.00184	1.02908		-76.18	1.07192	1.0168		224.84	1.06881	1.41142		219	1.05953	1.24636		210.96	1.014	1.08986		-497.67	1.10422	1.10889		274.92	1.0242	1.06178		187.8	1.01662	1.15101		291.09	0.997462	1.02889
	-181.66	1.08207	1.02451		207.03	0.999073	1.03034		273.18	1.01338	1.14434		204.1	1.00451	1.01539		-73.25	1.05598	1.01834		227.76	1.06222	1.44287		221.92	1.06433	1.25185		213.89	1.03204	1.09592		-494.54	1.10624	1.10828		278.08	1.03675	1.05926		190.93	1.01141	1.15726		294.22	0.999927	1.03238
	-178.73	1.08205	1.02571		210.12	1.00336	1.03138		276.32	1.0242	1.15571		207.24	1.01133	1.01099		-70.32	1.06254	1.01437		230.68	1.05486	1.42236		224.84	1.06489	1.23488		216.82	1.03754	1.08021		-491.41	1.10861	1.11128		281.24	1.03559	1.06352		194.06	1.00545	1.14034		297.35	0.991757	1.02894
	-175.8	1.07972	1.00894		213.21	1.00949	1.03163		279.46	1.02471	1.15127		210.38	1.01107	1.01981		-67.39	1.04698	1.01098		233.6	1.04864	1.42399		227.76	1.06417	1.22848		219.75	1.03293	1.06369		-488.28	1.12489	1.12517		284.4	1.0345	1.06108		197.19	1.00681	1.14632		300.48	0.992807	1.02605
	-172.87	1.08309	1.00812		216.3	1.00764	1.03584		282.6	1.02522	1.15879		213.52	1.00659	1.02024		-64.46	1.04818	1.01187		236.52	1.04252	1.43146		230.68	1.05866	1.23049		222.68	1.03379	1.08227		-485.15	1.14024	1.11723		287.56	1.02759	1.06266		200.32	1.00115	1.14705		303.61	1.00101	1.02687
	-169.94	1.10037	1.01569		219.39	0.997046	1.03783		285.74	1.02896	1.15769		216.66	0.998089	1.01805		-61.53	1.05429	1.02151		239.44	1.04925	1.45907		233.6	1.07152	1.2508		225.61	1.03521	1.08923		-482.02	1.16713	1.10863		290.72	1.0324	1.06018		203.45	1.00327	1.14382		306.74	1.00717	1.0334
	-167.01	1.08779	1.01782		222.48	0.999739	1.03856		288.88	1.02759	1.16151		219.8	0.993196	1.01822		-58.6	1.05798	1.01719		242.36	1.03308	1.44078		236.52	1.07387	1.24439		228.54	1.03379	1.08008		-478.89	1.17265	1.09731		293.88	1.04239	1.05814		206.58	1.00474	1.14389		309.87	1.00769	1.04185
	-164.08	1.07595	1.01904		225.57	0.995696	1.03639		292.02	1.02038	1.15233		222.94	0.989277	1.02903		-55.67	1.05325	1.00164		245.28	1.0457	1.43641		239.44	1.06536	1.26125		231.47	1.03571	1.08097		-475.76	1.17541	1.09961		297.04	1.04091	1.06098		209.71	1.00398	1.13714		313	1.00882	1.03588
	-161.15	1.06191	1.01656		228.66	0.992274	1.04467		295.16	1.02133	1.13698		226.08	0.990934	1.03075		-52.74	1.05144	1.01223		248.2	1.05894	1.42454		242.36	1.05861	1.25417		234.4	1.04273	1.06813		-472.63	1.17456	1.10289		300.2	1.05077	1.05732		212.84	1.01455	1.12736		316.13	1.00966	1.033
	-158.22	1.06875	1.0122		231.75	0.985009	1.04067		298.3	1.02456	1.15018		229.22	0.986696	1.02765		-49.81	1.04624	1.00801		251.12	1.05607	1.44908		245.28	1.06094	1.24464		237.33	1.04293	1.06313		-469.5	1.19275	1.10655		303.36	1.0488	1.06192		215.97	1.00718	1.12521		319.26	1.00701	1.0322
	-155.29	1.06062	1.02274		234.84	0.986377	1.03561		301.44	1.01624	1.16009		232.36	0.985594	1.01424		-46.88	1.0559	1.01055		254.04	1.05123	1.4301		248.2	1.05104	1.25154		240.26	1.04602	1.08343		-466.37	1.19047	1.11435		306.52	1.06401	1.05625		219.1	1.00495	1.13721		322.39	1.00684	1.03546
	-152.36	1.05508	1.00803		237.93	0.990892	1.03316		304.58	1.02137	1.15946		235.5	0.994913	1.01837		-43.95	1.06395	1.00875		256.96	1.05754	1.41233		251.12	1.05328	1.23259		243.19	1.04226	1.07154		-463.24	1.18802	1.1205		309.68	1.06457	1.05532		222.23	1.00529	1.11592		325.52	1.00327	1.03922
	-149.43	1.04315	1.00943		241.02	0.987091	1.03266		307.72	1.02339	1.14685		238.64	0.99732	1.02493		-41.02	1.05561	0.999362		259.88	1.05064	1.41372		254.04	1.05877	1.20002		246.12	1.04737	1.07593		-460.11	1.18606	1.11291		312.84	1.0494	1.04417		225.36	1.00684	1.11431		328.65	1.00362	1.03187
	-146.5	1.04856	1.00782		244.11	0.984378	1.02632		310.86	1.02271	1.14766		241.78	0.984645	1.02569		-38.09	1.07476	1.00759		262.8	1.05315	1.41953		256.96	1.06779	1.19475		249.05	1.04193	1.05519		-456.98	1.17135	1.12998		316	1.03132	1.05467		228.49	1.00507	1.11705		331.78	0.997924	1.03497
	-143.57	1.04793	1.01186		247.2	0.986562	1.02674		314	1.02371	1.14705		244.92	1.00079	1.0369		-35.16	1.06997	1.01402		265.72	1.05142	1.43033		259.88	1.06702	1.22085		251.98	1.04894	1.0444		-453.85	1.17115	1.12765		319.16	1.0358	1.05812		231.62	1.00217	1.13617		334.91	0.996752	1.03463
	-140.64	1.06044	1.0174		250.29	0.983529	1.02864		317.14	1.03134	1.15875		248.06	1.00349	1.03917		-32.23	1.07799	1.01722		268.64	1.05073	1.46006		262.8	1.07518	1.19979		254.91	1.04681	1.05495		-450.72	1.16016	1.12518		322.32	1.03083	1.06303		234.75	1.00352	1.13597		338.04	0.999035	1.0293
	-137.71	1.06897	1.01609		253.38	0.97592	1.0306		320.28	1.03646	1.16618		251.2	1.02459	1.03197		-29.3	1.07959	1.01309		271.56	1.05887	1.43969		265.72	1.06537	1.20057		257.84	1.04998	1.03436		-447.59	1.14811	1.12485		325.48	1.03574	1.06497		237.88	1.00162	1.13742		341.17	0.999231	1.03224
	-134.78	1.06719	1.01547		256.47	0.976154	1.03061		323.42	1.03301	1.1677		254.34	1.02192	1.037		-26.37	1.08081	1.01439		274.48	1.05382	1.46515		268.64	1.06574	1.19492		260.77	1.04476	1.03845		-444.46	1.13325	1.1219		328.64	1.02268	1.07019		241.01	1.00288	1.14894		344.3	0.993855	1.03308
	-131.85	1.07075	1.02124		259.56	0.984157	1.03626		326.56	1.03512	1.16276		257.48	1.02403	1.03342		-23.44	1.08615	1.01211		277.4	1.04536	1.44307		271.56	1.05812	1.20502		263.7	1.04316	1.04832		-441.33	1.13139	1.12533		331.8	1.03404	1.06732		244.14	1.00051	1.16598		347.43	0.997766	1.03295
	-128.92	1.06932	1.02457		262.65	0.991764	1.04273		329.7	1.03094	1.1583		260.62	1.0327	1.04112		-20.51	1.10017	1.00554		280.32	1.04336	1.42527		274.48	1.05159	1.20964		266.63	1.04255	1.05438		-438.2	1.12472	1.13025		334.96	1.03928	1.07725		247.27	1.00388	1.14323		350.56	1.00001	1.02765
	-125.99	1.05095	1.02391		265.74	0.990865	1.03586		332.84	1.0319	1.1626		263.76	1.03768	1.0384		-17.58	1.11394	1.00829		283.24	1.02664	1.39855		277.4	1.05228	1.22241		269.56	1.04862	1.05095		-435.07	1.11865	1.14432		338.12	1.03135	1.07035		250.4	1.00286	1.1379		353.69	0.99912	1.03112
	-123.06	1.04845	1.02446		268.83	0.990112	1.03595		335.98	1.03819	1.17402		266.9	1.03379	1.03047		-14.65	1.11315	0.999825		286.16	1.02292	1.39263		280.32	1.05346	1.21998		272.49	1.05271	1.0532		-431.94	1.0985	1.14243		341.28	1.02388	1.07811		253.53	0.995762	1.15911		356.82	1.00103	1.03231
	-120.13	1.04543	1.02666		271.92	0.994064	1.03514		339.12	1.0363	1.17831		270.04	1.03302	1.03249		-11.72	1.11925	1.00662		289.08	1.02234	1.38031		283.24	1.03944	1.21056		275.42	1.06139	1.05657		-428.81	1.10271	1.13826		344.44	1.02114	1.08082		256.66	0.995906	1.14584		359.95	1.00092	1.03334
	-117.2	1.04269	1.03176		275.01	0.997022	1.05056		342.26	1.03927	1.16494		273.18	1.04458	1.02732		-8.79	1.12738	1.01138		292	1.0275	1.3737		286.16	1.01607	1.22536		278.35	1.06338	1.05256		-425.68	1.11959	1.1383		347.6	1.01652	1.07884		259.79	0.990236	1.14012		363.08	0.999011	1.03538
	-114.27	1.03803	1.02377		278.1	0.995909	1.05231		345.4	1.03791	1.17948		276.32	1.04182	1.04853		-5.86	1.13505	1.01362		294.92	1.03033	1.43403		289.08	1.0057	1.23761		281.28	1.06925	1.05329		-422.55	1.09399	1.14204		350.76	1.01818	1.07007		262.92	0.997129	1.15582		366.21	0.998232	1.03282
	-111.34	1.03984	1.02087		281.19	0.990353	1.04912		348.54	1.03792	1.17141		279.46	1.04205	1.05316		-2.93	1.13487	1.02029		297.84	1.03861	1.4434		292	1.00835	1.22599		284.21	1.05688	1.06093		-419.42	1.08229	1.12763		353.92	1.02452	1.07611		266.05	1.00173	1.16053		369.34	1.00027	1.03426
	-108.41	1.04789	1.01507		284.28	0.992361	1.04689		351.68	1.04339	1.17303		282.6	1.02691	1.05876		0	1.1252	1.01341		300.76	1.03426	1.44103		294.92	1.00613	1.23807		287.14	1.05577	1.04773		-416.29	1.08226	1.14167		357.08	1.01929	1.07589		269.18	1.00353	1.16411		372.47	1.00181	1.03384
	-105.48	1.05426	1.00521		287.37	0.995677	1.04998		354.82	1.04639	1.17372		285.74	1.01844	1.0652		2.93	1.12069	1.01527		303.68	1.0324	1.47427		297.84	1.00862	1.24951		290.07	1.05333	1.05811		-413.16	1.08187	1.13503		360.24	1.00859	1.07273		272.31	0.999381	1.1555		375.6	1.00146	1.03754
	-102.55	1.05448	0.991361		290.46	0.997107	1.04667		357.96	1.04025	1.17607		288.88	1.01588	1.03898		5.86	1.11086	1.01089		306.6	1.04297	1.46957		300.76	1.02047	1.24702		293	1.06284	1.06667		-410.03	1.08593	1.13843		363.4	1.0136	1.07466		275.44	1.00176	1.15408		378.73	1.0047	1.03667
	-99.62	1.05691	0.989808		293.55	0.99634	1.04239		361.1	1.03584	1.17644		292.02	1.03705	1.03921		8.79	1.10256	1.01612		309.52	1.05744	1.41481		303.68	1.01967	1.24938		295.93	1.05922	1.05794		-406.9	1.10468	1.14274		366.56	1.01281	1.0823		278.57	1.00353	1.14988		381.86	1.00763	1.03384
	-96.69	1.06084	0.995607		296.64	0.989948	1.05356		364.24	1.03362	1.1841		295.16	1.04751	1.03989		11.72	1.09504	1.0171		312.44	1.06805	1.38523		306.6	1.02368	1.258		298.86	1.05043	1.06029		-403.77	1.10479	1.1445		369.72	1.01275	1.08739		281.7	1.00392	1.16209		384.99	1.00373	1.0367
	-93.76	1.06932	0.994849		299.73	0.987589	1.0566		367.38	1.03637	1.18786		298.3	1.05022	1.0551		14.65	1.09469	1.02667		315.36	1.06246	1.38027		309.52	1.05018	1.26296		301.79	1.04124	1.06351		-400.64	1.10232	1.15644		372.88	1.01696	1.08497		284.83	1.00828	1.143		388.12	1.00449	1.03689
	-90.83	1.0586	0.993753		302.82	0.984842	1.05346		370.52	1.03129	1.19259		301.44	1.05028	1.07311		17.58	1.09616	1.03585		318.28	1.05784	1.41067		312.44	1.06353	1.26847		304.72	1.03594	1.06496		-397.51	1.11019	1.15429		376.04	0.994393	1.08825		287.96	1.01386	1.14873		391.25	1.00244	1.0368
	-87.9	1.06428	0.992663		305.91	0.982741	1.05342		373.66	1.02872	1.17963		304.58	1.04286	1.0711		20.51	1.08678	1.03261		321.2	1.06878	1.40981		315.36	1.05769	1.29875		307.65	1.01304	1.07164		-394.38	1.0947	1.15657		379.2	0.999011	1.08283		291.09	1.01444	1.13833		394.38	1.00366	1.0349
	-84.97	1.06892	0.992181		309	0.990402	1.05719		376.8	1.03378	1.18173		307.72	1.02395	1.07287		23.44	1.07404	1.02787		324.12	1.07166	1.41044		318.28	1.06681	1.28822		310.58	1.0083	1.07928		-391.25	1.09873	1.15678		382.36	1.00394	1.08372		294.22	1.02027	1.14823		397.51	1.0003	1.03467
	-82.04	1.0657	0.983458		312.09	0.997219	1.06168		379.94	1.02609	1.18111		310.86	1.022	1.0687		26.37	1.07064	1.02741		327.04	1.07503	1.40465		321.2	1.05424	1.27583		313.51	1.00937	1.07803		-388.12	1.092	1.15497		385.52	1.00901	1.08128		297.35	1.02225	1.14102		400.64	1.00793	1.03399
	-79.11	1.07129	0.987869		315.18	0.989226	1.06652		383.08	1.0234	1.18639		314	1.01663	1.07205		29.3	1.07363	1.03289		329.96	1.07611	1.37942		324.12	1.04695	1.27334		316.44	1.0112	1.08547		-384.99	1.09158	1.14987		388.68	1.0121	1.08045		300.48	1.02514	1.14127		403.77	1.00437	1.03735
	-76.18	1.0759	0.987636		318.27	0.986326	1.05044		386.22	1.022	1.18869		317.14	1.01836	1.06605		32.23	1.07073	1.02318		332.88	1.07777	1.39555		327.04	1.05174	1.27969		319.37	1.01262	1.09299		-381.86	1.09729	1.14793		391.84	1.01311	1.08263		303.61	1.02484	1.14807		406.9	1.00601	1.03625
	-73.25	1.07504	0.98692		321.36	0.986183	1.05031		389.36	1.01769	1.17737		320.28	1.0187	1.06906		35.16	1.06019	1.02737		335.8	1.07562	1.39335		329.96	1.03743	1.24494		322.3	1.01974	1.07451		-378.73	1.09357	1.15371		395	1.01735	1.08608		306.74	1.0261	1.14215		410.03	1.00993	1.04452
	-70.32	1.0741	0.979627		324.45	0.986842	1.04864		392.5	1.02096	1.17431		323.42	1.02243	1.07039		38.09	1.06168	1.02471		338.72	1.07157	1.4002		332.88	1.02517	1.27466		325.23	1.02462	1.0701		-375.6	1.09453	1.15051		398.16	1.00886	1.09007		309.87	1.02395	1.15779		413.16	1.00886	1.04278
	-67.39	1.06754	0.988379		327.54	0.990067	1.04611		395.64	1.02064	1.17985		326.56	1.00482	1.071		41.02	1.05991	1.02809		341.64	1.07243	1.45862		335.8	1.0186	1.26597		328.16	1.02013	1.06598		-372.47	1.08046	1.14407		401.32	1.0027	1.07819		313	1.01496	1.16294		416.29	1.00916	1.03365
	-64.46	1.06324	0.988628		330.63	0.99006	1.05197		398.78	1.02149	1.18001		329.7	1.00223	1.0686		43.95	1.06311	1.02697		344.56	1.07894	1.45744		338.72	1.03427	1.25346		331.09	1.01551	1.06045		-369.34	1.07822	1.12978		404.48	1.00429	1.07415		316.13	1.01254	1.14805		419.42	1.00811	1.03559
	-61.53	1.05449	0.981397		333.72	0.990144	1.04285		401.92	1.02351	1.18956		332.84	1.01712	1.06759		46.88	1.06137	1.03402		347.48	1.07346	1.4713		341.64	1.01196	1.25859		334.02	1.01718	1.06809		-366.21	1.08519	1.12811		407.64	1.00887	1.08281		319.26	1.01518	1.13521		422.55	1.01077	1.03389
	-58.6	1.05774	0.980543		336.81	0.992637	1.04128		405.06	1.02028	1.18951		335.98	1.00821	1.05964		49.81	1.06143	1.02876		350.4	1.07472	1.39753		344.56	1.01239	1.26436		336.95	1.01743	1.08836		-363.08	1.096	1.13231		410.8	0.995402	1.08436		322.39	1.0162	1.15016		425.68	1.00867	1.03529
	-55.67	1.05067	0.970827		339.9	0.987453	1.03838		408.2	1.01543	1.19185		339.12	1.00349	1.06219		52.74	1.06609	1.03163		353.32	1.06749	1.43824		347.48	1.0245	1.26231		339.88	1.01088	1.08907		-359.95	1.09978	1.13099		413.96	1.01726	1.09868		325.52	1.0155	1.15721		428.81	1.00753	1.03415
	-52.74	1.05567	0.971745		342.99	0.990922	1.03486		411.34	1.02147	1.19806		342.26	0.997481	1.0591		55.67	1.07361	1.03906		356.24	1.08041	1.41865		350.4	1.03801	1.26023		342.81	1.00663	1.09012		-356.82	1.08653	1.13511		417.12	1.0274	1.09889		328.65	1.01701	1.1759		431.94	1.00355	1.02659
	-49.81	1.06615	0.991113		346.08	0.992522	1.03351		414.48	1.02175	1.19695		345.4	1.00379	1.05317		58.6	1.08091	1.03242		359.16	1.08826	1.39111		353.32	1.03809	1.24973		345.74	1.00547	1.08398		-353.69	1.08967	1.13731		420.28	1.02164	1.09996		331.78	1.01893	1.17226		435.07	1.00613	1.02998
	-46.88	1.05578	0.981072		349.17	0.994856	1.03419		417.62	1.01398	1.19699		348.54	1.00438	1.06776		61.53	1.0744	1.0225		362.08	1.09459	1.37954		356.24	1.03644	1.26456		348.67	1.00263	1.06285		-350.56	1.07361	1.12418		423.44	1.01911	1.0941		334.91	1.01951	1.16295		438.2	1.00675	1.03827
	-43.95	1.06065	0.984238		352.26	0.997757	1.04405		420.76	1.02546	1.18697		351.68	1.00991	1.06893		64.46	1.08062	1.02641		365	1.12299	1.36366		359.16	1.05086	1.26553		351.6	1.00552	1.06956		-347.43	1.08243	1.1128		426.6	1.02123	1.0956		338.04	1.01175	1.17969		441.33	1.00466	1.04055
	-41.02	1.06631	0.977681		355.35	0.994951	1.03925		423.9	1.01859	1.1963		354.82	1.00664	1.06934		67.39	1.07564	1.02965		367.92	1.11974	1.39757		362.08	1.0575	1.25824		354.53	1.00822	1.06529		-344.3	1.08512	1.1107		429.76	1.02423	1.09527		341.17	1.01948	1.15656		444.46	1.00646	1.04503
	-38.09	1.06811	0.979662		358.44	0.997376	1.03931		427.04	1.02813	1.20064		357.96	0.991887	1.05767		70.32	1.06786	1.0242		370.84	1.11164	1.38618		365	1.05639	1.27781		357.46	1.01074	1.06362		-341.17	1.08619	1.10545		432.92	1.02365	1.08956		344.3	1.01835	1.17022		447.59	1.00556	1.03835
	-35.16	1.07824	0.979618		361.53	0.986989	1.04525		430.18	1.02664	1.19877		361.1	0.987655	1.05597		73.25	1.07064	1.03084		373.76	1.09583	1.41059		367.92	1.05282	1.29428		360.39	1.00602	1.06723		-338.04	1.09133	1.08451		436.08	1.02482	1.09722		347.43	1.01441	1.1689		450.72	1.00976	1.0424
	-32.23	1.07612	0.971482		364.62	0.986725	1.04899		433.32	1.02397	1.21085		364.24	0.991182	1.06067		76.18	1.07733	1.02812		376.68	1.07989	1.42814		370.84	1.04496	1.28253		363.32	1.00572	1.05373		-334.91	1.1155	1.07833		439.24	1.0252	1.09973		350.56	1.00371	1.16456		453.85	1.00722	1.03958
	-29.3	1.07767	0.970589		367.71	0.992872	1.04474		436.46	1.01825	1.21508		367.38	1.0054	1.08106		79.11	1.07702	1.03632		379.6	1.07061	1.47568		373.76	1.03213	1.3208		366.25	1.007	1.04835		-331.78	1.13167	1.07026		442.4	1.01155	1.09628		353.69	1.00278	1.17779		456.98	1.00608	1.04193
	-26.37	1.07702	0.972991		370.8	0.99011	1.04595		439.6	1.0196	1.21004		370.52	0.997325	1.09027		82.04	1.07557	1.02205		382.52	1.0652	1.50242		376.68	1.02306	1.28441		369.18	1.00485	1.05554		-328.65	1.14484	1.07027		445.56	1.01663	1.10129		356.82	1.00175	1.17367		460.11	1.00601	1.04903
	-23.44	1.08346	0.980843		373.89	0.990321	1.04713		442.74	1.015	1.21296		373.66	1.00706	1.08507		84.97	1.08368	1.02541		385.44	1.06417	1.48604		379.6	1.01737	1.29929		372.11	1.01303	1.06174		-325.52	1.1559	1.06592		448.72	1.01791	1.09623		359.95	0.995177	1.16537		463.24	1.00562	1.04665
	-20.51	1.07793	0.965384		376.98	0.992871	1.05047		445.88	1.01475	1.19777		376.8	1.0027	1.06274		87.9	1.08355	1.01558		388.36	1.05937	1.45511		382.52	1.01558	1.2946		375.04	0.999305	1.05464		-322.39	1.14936	1.05211		451.88	1.01721	1.09355		363.08	0.997293	1.16879		466.37	1.0002	1.04404
	-17.58	1.06977	0.972239		380.07	0.999045	1.04804		449.02	1.02454	1.19906		379.94	1.00699	1.06609		90.83	1.08541	1.02518		391.28	1.06142	1.47486		385.44	1.01258	1.273		377.97	1.00235	1.05891		-319.26	1.16396	1.06188		455.04	1.02375	1.09816		366.21	1.00411	1.17344		469.5	1.00139	1.04731
	-14.65	1.06875	0.969491		383.16	0.996739	1.05583		452.16	1.01962	1.19055		383.08	1.00613	1.0536		93.76	1.08459	1.02508		394.2	1.06558	1.40598		388.36	1.00718	1.28183		380.9	1.00663	1.06262		-316.13	1.16594	1.0663		458.2	1.01457	1.09861		369.34	1.00549	1.15644		472.63	1.00589	1.04364
	-11.72	1.06671	0.976667		386.25	0.992742	1.05658		455.3	1.02412	1.19993		386.22	1.00151	1.06969		96.69	1.08893	1.02663		397.12	1.0814	1.43753		391.28	1.00612	1.24142		383.83	1.01448	1.06579		-313	1.17684	1.05857		461.36	1.0298	1.09968		372.47	1.01214	1.15853		475.76	1.00313	1.03879
	-8.79	1.05737	0.960673		389.34	0.990074	1.06288		458.44	1.02539	1.18834		389.36	0.992922	1.06934		99.62	1.08381	1.03974		400.04	1.084	1.41906		394.2	1.0073	1.26701		386.76	1.01476	1.06344		-309.87	1.1894	1.07277		464.52	1.03068	1.0937		375.6	1.01266	1.16761		478.89	1.00488	1.04312
	-5.86	1.06179	0.980517		392.43	0.997151	1.06464		461.58	1.02293	1.19292		392.5	0.983898	1.06253		102.55	1.0843	1.03101		402.96	1.08099	1.44083		397.12	1.01366	1.2894		389.69	1.01344	1.08681		-306.74	1.16446	1.07549		467.68	1.03383	1.11294		378.73	1.00867	1.15896		482.02	1.00843	1.0451
	-2.93	1.05299	0.977336		395.52	1.00137	1.05605		464.72	1.0266	1.19569		395.64	0.978231	1.06614		105.48	1.08189	1.03765		405.88	1.08433	1.45428		400.04	1.00248	1.29114		392.62	1.00844	1.07652		-303.61	1.14825	1.07411		470.84	1.01996	1.10856		381.86	1.0122	1.16424		485.15	1.0031	1.04929
	0	1.0434	0.971206		398.61	0.998406	1.0522		467.86	1.02924	1.19115		398.78	0.971939	1.0966		108.41	1.08365	1.04092		408.8	1.08373	1.46399		402.96	0.985397	1.30891		395.55	1.01273	1.07413		-300.48	1.13032	1.06998		474	1.01193	1.11433		384.99	1.0184	1.15021		488.28	1.00636	1.04209
	2.93	1.03742	0.959851		401.7	0.994023	1.05095		471	1.0316	1.20493		401.92	0.968829	1.1042		111.34	1.08363	1.03448		411.72	1.07136	1.43334		405.88	0.997432	1.30156		398.48	1.00392	1.08416		-297.35	1.1132	1.07287		477.16	1.02066	1.1146		388.12	1.0177	1.16952		491.41	1.00421	1.04472
	5.86	1.03347	0.964428		404.79	1.00222	1.0482		474.14	1.03444	1.20212		405.06	0.959606	1.10997		114.27	1.09138	1.04166		414.64	1.0645	1.44682		408.8	0.989124	1.31748		401.41	1.00269	1.0884		-294.22	1.11432	1.08023		480.32	1.02556	1.1057		391.25	1.02053	1.15248		494.54	1.01065	1.04771
	8.79	1.03445	0.967353		407.88	1.00287	1.05193		477.28	1.03059	1.1845		408.2	0.952299	1.13361		117.2	1.09431	1.04269		417.56	1.0629	1.44338		411.72	0.992504	1.31551		404.34	0.99241	1.07763		-291.09	1.1234	1.08656		483.48	1.03485	1.10715		394.38	1.01894	1.17122		497.67	1.01076	1.04811
	11.72	1.02684	0.96878		410.97	1.01379	1.05178		480.42	1.03636	1.21041		411.34	0.949875	1.12482		120.13	1.09785	1.04465		420.48	1.06054	1.41246		414.64	0.990841	1.30782		407.27	1.00334	1.06842		-287.96	1.1363	1.07296		486.64	1.02472	1.11798		397.51	1.03175	1.14817		500.8	1.00495	1.04491
	14.65	1.03405	0.966872		414.06	1.01446	1.0518		483.56	1.0373	1.20599		414.48	0.944393	1.13544		123.06	1.08463	1.03731		423.4	1.05995	1.435		417.56	0.998522	1.29857		410.2	1.01751	1.07713		-284.83	1.13976	1.07741		489.8	1.0206	1.1222		400.64	1.02958	1.15729		503.93	1.00581	1.04305
	17.58	1.0264	0.975501		417.15	1.01098	1.05304		486.7	1.02995	1.20602		417.62	0.956464	1.14722		125.99	1.08344	1.03431		426.32	1.04557	1.42011		420.48	1.00767	1.30036		413.13	1.01427	1.08079		-281.7	1.13416	1.08863		492.96	1.00766	1.11256		403.77	1.02935	1.1567		507.06	1.00392	1.05014
	20.51	1.02781	0.975798		420.24	1.00137	1.04774		489.84	1.03969	1.21322		420.76	0.964281	1.14		128.92	1.08227	1.02515		429.24	1.05109	1.4361		423.4	1.00507	1.29507		416.06	1.01158	1.07433		-278.57	1.09916	1.08867		496.12	1.00655	1.11601		406.9	1.03545	1.15247		510.19	1.00654	1.05527
	23.44	1.02769	0.986183		423.33	1.00737	1.05821		492.98	1.04002	1.21793		423.9	0.99906	1.1417		131.85	1.07938	1.02676		432.16	1.0416	1.42992		426.32	1.00878	1.29942		418.99	0.996302	1.0722		-275.44	1.05939	1.08044		499.28	1.02856	1.11808		410.03	1.05341	1.15372		513.32	1.00273	1.0563
	26.37	1.02284	0.991462		426.42	1.00045	1.06106		496.12	1.02926	1.21362		427.04	1.01014	1.13831		134.78	1.07615	1.02669		435.08	1.0339	1.42084		429.24	1.00478	1.28698		421.92	0.990048	1.06158		-272.31	1.02807	1.09061		502.44	1.03223	1.11116		413.16	1.04773	1.14955		516.45	1.00546	1.05491
	29.3	1.01329	0.99992		429.51	0.997691	1.05966		499.26	1.02162	1.20842		430.18	1.01455	1.13475		137.71	1.08194	1.04633		438	1.02335	1.43091		432.16	1.01889	1.27409		424.85	0.993914	1.06684		-269.18	1.00932	1.09704		505.6	1.03653	1.11735		416.29	1.03443	1.16435		519.58	1.00724	1.04804
	32.23	1.01299	0.997977		432.6	0.993183	1.06161		502.4	1.01931	1.20728		433.32	1.02017	1.12019		140.64	1.08796	1.04879		440.92	1.02783	1.46584		435.08	1.032	1.26625		427.78	0.981828	1.07055		-266.05	0.999214	1.08925		508.76	1.01477	1.11829		419.42	1.02506	1.15804		522.71	1.00732	1.05211
	35.16	1.00964	0.998702		435.69	0.985866	1.05373		505.54	1.01973	1.22172		436.46	1.02029	1.10851		143.57	1.09449	1.04005		443.84	1.01501	1.4229		438	1.03323	1.27189		430.71	0.980288	1.07076		-262.92	1.00081	1.07994		511.92	1.01383	1.10985		422.55	1.02487	1.14214		525.84	1.00737	1.05456
	38.09	1.00326	1.00253		438.78	0.98492	1.05267		508.68	1.02655	1.22395		439.6	1.0009	1.09695		146.5	1.08704	1.03721		446.76	1.01351	1.48263		440.92	1.02033	1.27431		433.64	0.977209	1.06397		-259.79	1.02303	1.09164		515.08	1.0226	1.10179		425.68	1.0231	1.13414		528.97	1.00676	1.05789
	41.02	1.00815	1.01286		441.87	0.993334	1.0508		511.82	1.02613	1.2181		442.74	1.00769	1.09662		149.43	1.08731	1.04376		449.68	1.00239	1.43987		443.84	1.0214	1.25723		436.57	0.985689	1.05846		-256.66	1.02126	1.10851		518.24	1.01919	1.10021		428.81	1.02373	1.15505		532.1	1.0079	1.05603
	43.95	0.999651	1.00961		444.96	0.997397	1.04945		514.96	1.03268	1.21569		445.88	1.01393	1.10678		152.36	1.08038	1.0509		452.6	0.990081	1.45508		446.76	1.00933	1.26272		439.5	0.992638	1.07264		-253.53	1.01762	1.09515		521.4	1.02131	1.08786		431.94	1.02844	1.15072		535.23	1.00514	1.05437
	46.88	0.999432	0.997228		448.05	0.998066	1.05386		518.1	1.03609	1.21513		449.02	1.01536	1.11748		155.29	1.0826	1.06422						449.68	1.01956	1.26382		442.43	0.995773	1.07978		-250.4	1.02485	1.11061		524.56	1.0126	1.09151		435.07	1.02797	1.1404		538.36	1.00636	1.05328
	49.81	0.996419	1.00073		451.14	1.00107	1.05147		521.24	1.02819	1.19852		452.16	1.01528	1.11633		158.22	1.07745	1.06018						452.6	1.02546	1.26301		445.36	0.987731	1.07643		-247.27	1.04078	1.11358		527.72	1.01296	1.09358		438.2	1.03318	1.11228		541.49	1.00654	1.05312
	52.74	0.98991	0.998534		454.23	0.996837	1.05177		524.38	1.0299	1.19385		455.3	1.02001	1.12048		161.15	1.07856	1.0708						455.52	1.03424	1.24785		448.29	0.989145	1.08042		-244.14	1.04962	1.12476		530.88	1.01599	1.08122		441.33	1.03154	1.13348		544.62	1.00347	1.0474
	55.67	0.986369	1.01576		457.32	1.0002	1.06396		527.52	1.03643	1.21072		458.44	1.03603	1.13757		164.08	1.07337	1.08007						458.44	1.02691	1.23422		451.22	0.992316	1.08899		-241.01	1.0512	1.14406		534.04	1.01356	1.08019		444.46	1.03737	1.14718		547.75	0.997698	1.04158
	58.6	0.986925	1.00985		460.41	1.00085	1.05968		530.66	1.03922	1.22597		461.58	1.04159	1.11786		167.01	1.07877	1.06898						461.36	1.0189	1.22986		454.15	0.989563	1.08906		-237.88	1.05111	1.16371		537.2	1.00451	1.09153		447.59	1.03145	1.15016		550.88	1.00039	1.04324
	61.53	0.992362	1.00921		463.5	1.00841	1.06545		533.8	1.02897	1.22617		464.72	1.03962	1.12131		169.94	1.07456	1.07438						464.28	1.01516	1.23853		457.08	0.98484	1.08444		-234.75	1.05369	1.16134		540.36	1.00298	1.09035		450.72	1.02723	1.1698		554.01	0.998604	1.04788
	64.46	1.0047	1.00067		466.59	1.00673	1.06163		536.94	1.02138	1.22786		467.86	1.03415	1.11968		172.87	1.07172	1.07585						467.2	1.01205	1.24863		460.01	0.979515	1.0772		-231.62	1.06475	1.16519		543.52	1.01181	1.09776		453.85	1.03071	1.14304		557.14	1.00153	1.05034
	67.39	1.01107	0.99496		469.68	1.00705	1.06193		540.08	1.0218	1.23523		471	1.0393	1.13568		175.8	1.06537	1.07426						470.12	1.01129	1.26447		462.94	0.988279	1.07999		-228.49	1.05748	1.15272		546.68	1.01512	1.09739		456.98	1.03847	1.13964		560.27	1.00203	1.04785
	70.32	1.00773	0.996216		472.77	1.00628	1.05706		543.22	1.01679	1.21446		474.14	1.01325	1.14216		178.73	1.06691	1.09385						473.04	0.998967	1.27209		465.87	0.985333	1.07859		-225.36	1.06686	1.15079		549.84	1.0191	1.0827		460.11	1.04065	1.1345		563.4	1.00506	1.05111
	73.25	1.00353	0.999933		475.86	1.00666	1.06166		546.36	1.01829	1.21967		477.28	1.00485	1.14425		181.66	1.06464	1.09745						475.96	1.00315	1.27892		468.8	0.982086	1.07684		-222.23	1.0768	1.16392		553	1.01134	1.0896		463.24	1.03699	1.12946		566.53	1.00685	1.04704
	76.18	0.998728	1.01878		478.95	1.00675	1.05233		549.5	1.0194	1.24191		480.42	1.00413	1.14715		184.59	1.06291	1.09132						478.88	0.982459	1.27288		471.73	0.986179	1.08214		-219.1	1.0632	1.14659		556.16	1.01825	1.09172		466.37	1.04136	1.12021		569.66	1.00284	1.05344
	79.11	0.987943	1.01781		482.04	1.00398	1.05864		552.64	1.01701	1.23		483.56	1.00806	1.13759		187.52	1.07134	1.07528						481.8	0.98342	1.27717		474.66	0.981555	1.07669		-215.97	1.05773	1.12231		559.32	1.01634	1.09136		469.5	1.03597	1.14103		572.79	0.997745	1.05359
	82.04	0.975926	1.02282		485.13	0.998922	1.06753		555.78	1.02006	1.24394		486.7	1.02151	1.15354		190.45	1.06775	1.06326						484.72	0.989362	1.28121		477.59	0.984443	1.07195		-212.84	1.05319	1.11089		562.48	1.02482	1.10691		472.63	1.04006	1.16167		575.92	1.0048	1.05647
	84.97	0.978512	1.01931		488.22	1.0004	1.06717		558.92	1.01869	1.23342		489.84	1.02808	1.13857		193.38	1.07189	1.06736						487.64	0.987512	1.26743		480.52	0.982004	1.07653		-209.71	1.04826	1.1236		565.64	1.01967	1.09624		475.76	1.03177	1.1609		579.05	1.00484	1.06404
	87.9	0.974902	1.00618		491.31	1.00117	1.06728		562.06	1.0118	1.23291		492.98	0.995593	1.1462		196.31	1.06824	1.05601						490.56	0.985642	1.27135		483.45	0.980756	1.06153		-206.58	1.05015	1.12939		568.8	1.024	1.09454		478.89	1.0333	1.15805		582.18	1.00352	1.05391
	90.83	0.967669	0.998224		494.4	1.0024	1.06421		565.2	1.02134	1.23989		496.12	1.00152	1.13696		199.24	1.06427	1.06567						493.48	0.986129	1.28196		486.38	0.990978	1.06354		-203.45	1.06345	1.13179		571.96	1.02714	1.08967		482.02	1.03805	1.15658		585.31	1.00788	1.05899
	93.76	0.973742	0.991951		497.49	1.00211	1.07045		568.34	1.02224	1.23466		499.26	1.0197	1.12662		202.17	1.06784	1.06372						496.4	0.986985	1.26905		489.31	1.00905	1.08058		-200.32	1.06572	1.12758		575.12	1.0314	1.07861		485.15	1.04082	1.13511		588.44	1.00268	1.04544
	96.69	0.971726	0.979308		500.58	1.00907	1.07212		571.48	1.02366	1.24567		502.4	1.00658	1.1165		205.1	1.06576	1.07176						499.32	0.994728	1.2516		492.24	1.01606	1.07878		-197.19	1.05584	1.11961		578.28	1.03987	1.08029		488.28	1.0459	1.12911		591.57	1.00337	1.05303
	99.62	0.965958	0.978353		503.67	1.00413	1.06421		574.62	1.0229	1.25448		505.54	0.99544	1.12539		208.03	1.06823	1.06621						502.24	1.00618	1.24793		495.17	1.02442	1.07716		-194.06	1.04541	1.10982		581.44	1.04256	1.07404		491.41	1.04324	1.13521		594.7	1.00365	1.04758
	102.55	0.960423	0.997691		506.76	0.999395	1.06124		577.76	1.02974	1.25703		508.68	0.987679	1.1202		210.96	1.06748	1.07999						505.16	1.00872	1.26323		498.1	1.03831	1.07375		-190.93	1.04379	1.11676		584.6	1.04795	1.0771		494.54	1.0321	1.14197		597.83	1.00725	1.04823
	105.48	0.960855	1.00937		509.85	0.99851	1.07422		580.9	1.03069	1.2522		511.82	0.991513	1.11023		213.89	1.06966	1.08983						508.08	1.02383	1.27586		501.03	1.05508	1.06699		-187.8	1.04279	1.11648		587.76	1.0395	1.06818		497.67	1.03431	1.12316		600.96	1.00363	1.04399
	108.41	0.964405	1.01733		512.94	1.00049	1.07406		584.04	1.03369	1.25234		514.96	0.986889	1.09665		216.82	1.05703	1.09407						511	1.02325	1.25579		503.96	1.04994	1.0764		-184.67	1.03598	1.11207		590.92	1.03159	1.07958		500.8	1.02991	1.12149		604.09	1.00078	1.03007
	111.34	0.968743	1.01185		516.03	1.0014	1.06706		587.18	1.0321	1.25254		518.1	0.989128	1.10828		219.75	1.0622	1.10025						513.92	1.02945	1.24015		506.89	1.04062	1.07417		-181.54	1.03446	1.10869		594.08	1.04029	1.0948		503.93	1.02452	1.12095		607.22	1.00414	1.03784
	114.27	0.971739	1.01671		519.12	1.00004	1.0692		590.32	1.03558	1.24199		521.24	0.992029	1.10831		222.68	1.06468	1.09448						516.84	1.02404	1.23521		509.82	1.04431	1.08226		-178.41	1.03055	1.09348		597.24	1.03288	1.10197		507.06	1.03045	1.11681		610.35	0.999842	1.03944
	117.2	0.967405	1.02377		522.21	1.00484	1.07256		593.46	1.03686	1.25145		524.38	0.994144	1.09049		225.61	1.06317	1.09882						519.76	1.03259	1.23587		512.75	1.04557	1.08746		-175.28	1.01668	1.09479		600.4	1.02899	1.10454		510.19	1.02423	1.11446		613.48	1.00282	1.03873
	120.13	0.961255	1.02511		525.3	1.00871	1.06752		596.6	1.03208	1.2423		527.52	0.987822	1.09542		228.54	1.06743	1.10125						522.68	1.02197	1.22968		515.68	1.04587	1.10355		-172.15	1.02226	1.09711		603.56	1.02734	1.09868		513.32	1.03265	1.11324		616.61	0.999425	1.03648
	123.06	0.958126	1.01984		528.39	1.00976	1.06044		599.74	1.03082	1.23115		530.66	0.991257	1.09742		231.47	1.063	1.10095						525.6	1.01412	1.22016		518.61	1.03237	1.08163		-169.02	1.03141	1.09053		606.72	1.03844	1.09654		516.45	1.02854	1.1177		619.74	0.995599	1.0325
	125.99	0.957952	1.01943		531.48	1.00642	1.06076		602.88	1.03609	1.23528		533.8	0.989033	1.08761		234.4	1.06453	1.09731						528.52	1.01698	1.22367		521.54	1.02372	1.10361		-165.89	1.03504	1.08294		609.88	1.03829	1.10976		519.58	1.02803	1.13222		622.87	0.997854	1.0471
	128.92	0.9604	1.00604		534.57	1.00499	1.06484		606.02	1.0335	1.24089		536.94	0.976813	1.09361		237.33	1.07116	1.10352						531.44	1.01306	1.23167		524.47	1.02141	1.10756		-162.76	1.04527	1.08691		613.04	1.04086	1.11113		522.71	1.03036	1.1293		626	0.99873	1.04919
	131.85	0.955905	1.01243		537.66	0.997224	1.06215		609.16	1.03047	1.25633		540.08	0.980475	1.09125		240.26	1.07013	1.09607						534.36	1.01068	1.23579		527.4	1.02057	1.10075		-159.63	1.03711	1.08593		616.2	1.05316	1.12035		525.84	1.03664	1.1322		629.13	0.998401	1.04948
	134.78	0.957849	1.00787		540.75	0.995864	1.06132		612.3	1.03464	1.24089		543.22	0.984448	1.07681		243.19	1.07001	1.10287						537.28	1.01758	1.24845		530.33	1.02659	1.1063		-156.5	1.03232	1.09696		619.36	1.04019	1.09977		528.97	1.03946	1.12082		632.26	0.995885	1.05826
	137.71	0.960321	0.996866		543.84	0.994452	1.05828		615.44	1.03915	1.25832		546.36	0.98423	1.076		246.12	1.06197	1.11476						540.2	1.01696	1.23393		533.26	1.02311	1.10224		-153.37	1.03428	1.09259		622.52	1.04663	1.10128		532.1	1.02994	1.13208		635.39	1.00336	1.05828
	140.64	0.961102	1.00938		546.93	0.999108	1.05999		618.58	1.02716	1.23176		549.5	0.991223	1.07113		249.05	1.05604	1.11828						543.12	1.01767	1.24583		536.19	1.01794	1.10231		-150.24	1.03295	1.10069		625.68	1.02631	1.096		535.23	1.03774	1.10544		638.52	1.00956	1.05579
	143.57	0.961156	0.997858		550.02	0.999495	1.06232		621.72	1.02996	1.24206		552.64	0.9988	1.07329		251.98	1.04751	1.11373						546.04	1.02339	1.25116		539.12	1.017	1.1053		-147.11	1.02687	1.10629		628.84	1.02149	1.09158		538.36	1.03358	1.12009		641.65	1.00478	1.05554
	146.5	0.962712	1.00791		553.11	1.00212	1.05509		624.86	1.02912	1.24236		555.78	1.00116	1.05591		254.91	1.04245	1.10504						548.96	1.01961	1.24592		542.05	1.0188	1.09783		-143.98	1.02592	1.1116		632	1.02687	1.1048		541.49	1.0375	1.11377		644.78	1.00407	1.0471
	149.43	0.961723	0.999053		556.2	1.00513	1.05883		628	1.02999	1.24169		558.92	1.00413	1.05269		257.84	1.05061	1.10801						551.88	1.01205	1.23996		544.98	1.02015	1.10077		-140.85	1.02902	1.10654		635.16	1.01248	1.09537		544.62	1.04274	1.11142		647.91	1.00574	1.04458
	152.36	0.96507	0.98208		559.29	0.998831	1.06477		631.14	1.02542	1.24215		562.06	1.00269	1.049		260.77	1.05838	1.10025						554.8	1.02937	1.22067		547.91	1.02186	1.10437		-137.72	1.02807	1.11085		638.32	1.0081	1.08544		547.75	1.04251	1.11382		651.04	1.00514	1.04665
	155.29	0.965332	0.977723		562.38	0.998195	1.05409		634.28	1.02463	1.24688		565.2	0.999286	1.0515		263.7	1.06857	1.08309						557.72	1.02961	1.22576		550.84	1.02194	1.1041		-134.59	1.02212	1.11427		641.48	1.00357	1.09939		550.88	1.0496	1.10843		654.17	1.00435	1.04583
	158.22	0.964287	0.980982		565.47	0.993405	1.05302		637.42	1.02128	1.24442		568.34	1.00323	1.05584		266.63	1.05876	1.07701						560.64	1.02178	1.23576		553.77	1.02879	1.09427		-131.46	1.02741	1.11998		644.64	1.00712	1.11132		554.01	1.04826	1.08248		657.3	1.00678	1.05711
	161.15	0.968036	0.992292		568.56	1.00185	1.06396		640.56	1.02042	1.23074		571.48	1.00395	1.06436		269.56	1.06275	1.07483						563.56	1.00727	1.24785		556.7	1.01567	1.08772		-128.33	1.02492	1.11803		647.8	1.0113	1.10239		557.14	1.03939	1.0727		660.43	1.00565	1.05155
	164.08	0.968882	0.990256		571.65	0.997875	1.06402		643.7	1.01961	1.22672		574.62	1.00153	1.06848		272.49	1.06589	1.08037						566.48	1.01059	1.21374		559.63	1.01826	1.09878		-125.2	1.02574	1.11435		650.96	1.01542	1.10493		560.27	1.04508	1.08155		663.56	1.00416	1.05161
	167.01	0.969407	0.982973		574.74	0.993821	1.0584		646.84	1.01683	1.20799		577.76	0.998496	1.0661		275.42	1.07246	1.0846						569.4	1.00968	1.22557		562.56	1.01778	1.10104		-122.07	1.03612	1.11239		654.12	1.03419	1.10499		563.4	1.04075	1.06233		666.69	1.00575	1.04828
	169.94	0.974488	0.983991		577.83	0.998031	1.06313		649.98	1.01659	1.20992		580.9	0.98931	1.0658		278.35	1.08649	1.08144						572.32	1.01889	1.23069		565.49	1.02303	1.11282		-118.94	1.04694	1.11025		657.28	1.0293	1.09854		566.53	1.03792	1.09345		669.82	1.00557	1.03661
	172.87	0.976095	0.981182		580.92	0.993763	1.06468		653.12	1.01927	1.20793		584.04	0.996684	1.05631		281.28	1.0814	1.07732						575.24	1.01991	1.22359		568.42	1.03477	1.11208		-115.81	1.04814	1.11623		660.44	1.05108	1.09713		569.66	1.03914	1.11444		672.95	1.00456	1.03826
	175.8	0.983167	0.994985		584.01	0.992904	1.07185		656.26	1.0259	1.21111		587.18	1.00962	1.05683		284.21	1.09477	1.08733						578.16	1.02011	1.21851		571.35	1.03045	1.12108		-112.68	1.05863	1.12645		663.6	1.0439	1.09846		572.79	1.0431	1.1235		676.08	1.00368	1.04092
	178.73	0.984798	0.992728		587.1	0.985822	1.06653		659.4	1.01838	1.20149		590.32	1.01484	1.05139		287.14	1.10574	1.10892						581.08	1.01056	1.20084		574.28	1.03352	1.1167		-109.55	1.07937	1.13839		666.76	1.04673	1.09322		575.92	1.04895	1.10148		679.21	1.00575	1.04945
	181.66	0.989185	0.999756		590.19	0.984295	1.05865		662.54	1.01853	1.18933		593.46	1.01927	1.05758		290.07	1.09083	1.09347						584	1.00571	1.1724		577.21	1.03059	1.12149		-106.42	1.09873	1.13468		669.92	1.06978	1.08695		579.05	1.04537	1.11294		682.34	1.00714	1.04685
	184.59	0.988601	0.987703		593.28	0.984852	1.06832		665.68	1.0223	1.18652		596.6	1.01688	1.05612		293	1.10081	1.09021						586.92	1.00462	1.19208		580.14	1.02198	1.12728		-103.29	1.12639	1.13175		673.08	1.06116	1.09531		582.18	1.04431	1.11615		685.47	1.00539	1.04707
	187.52	0.989076	0.996889		596.37	0.986657	1.07083		668.82	1.02059	1.19309		599.74	1.01888	1.04467		295.93	1.09908	1.08139						589.84	1.00495	1.20739		583.07	1.02213	1.13037		-100.16	1.15014	1.12647		676.24	1.06153	1.09866		585.31	1.04411	1.12277		688.6	1.00467	1.04408
	190.45	0.986181	0.999071		599.46	0.98467	1.07775		671.96	1.02072	1.192		602.88	1.02361	1.0711		298.86	1.10133	1.07939						592.76	0.998373	1.21157		586	1.02278	1.14385		-97.03	1.17224	1.12451		679.4	1.05297	1.09784		588.44	1.04176	1.12919		691.73	1.00485	1.04844
	193.38	0.991138	1.00658		602.55	0.988578	1.0698		675.1	1.02398	1.19509		606.02	1.0207	1.07522		301.79	1.10418	1.09063						595.68	1.00673	1.20721		588.93	1.02879	1.12652		-93.9	1.17071	1.10605		682.56	1.05872	1.10011		591.57	1.03895	1.12893		694.86	1.00498	1.0479
	196.31	0.99287	1.01853		605.64	0.990811	1.07062		678.24	1.02153	1.19371		609.16	1.03779	1.09319		304.72	1.10122	1.08003						598.6	1.00876	1.2081		591.86	1.04351	1.13519		-90.77	1.18325	1.10869		685.72	1.04149	1.0909		594.7	1.04185	1.1149		697.99	1.00457	1.05042
	199.24	0.996662	1.02405		608.73	0.994449	1.07113		681.38	1.02558	1.19204		612.3	1.04089	1.09033		307.65	1.10202	1.09184						601.52	1.00868	1.22178		594.79	1.04211	1.1356		-87.64	1.23732	1.10459		688.88	1.03648	1.10283		597.83	1.042	1.12326		701.12	1.00733	1.05069
	202.17	0.997711	1.02474		611.82	0.987055	1.07414		684.52	1.02962	1.20849		615.44	1.03976	1.08929		310.58	1.10467	1.10808						604.44	1.0153	1.23498		597.72	1.03463	1.13412		-84.51	1.26299	1.09909		692.04	1.04269	1.09498		600.96	1.03561	1.13808		704.25	1.00701	1.05177
	205.1	0.997849	1.01313		614.91	0.992386	1.06641		687.66	1.02742	1.19698		618.58	1.03271	1.08621		313.51	1.09977	1.11108						607.36	1.01165	1.2458		600.65	1.02982	1.14391		-81.38	1.27456	1.10006		695.2	1.03362	1.10211		604.09	1.0344	1.13129		707.38	1.00414	1.04831
	208.03	0.997293	1.01458		618	0.98781	1.06783		690.8	1.0306	1.21612		621.72	1.03644	1.07176		316.44	1.09866	1.10271						610.28	1.00611	1.2574		603.58	1.02609	1.14369		-78.25	1.32312	1.11029		698.36	1.04311	1.099		607.22	1.03097	1.13684		710.51	1.00362	1.04462
	210.96	0.997138	1.00867		621.09	0.988688	1.05975		693.94	1.03665	1.20273		624.86	1.03565	1.07232		319.37	1.08859	1.08732						613.2	0.993981	1.25388		606.51	1.03311	1.15696		-75.12	1.32194	1.10208		701.52	1.03938	1.08965		610.35	1.01775	1.14519		713.64	1.00092	1.04908
	213.89	0.999304	1.01576		624.18	0.988041	1.06653		697.08	1.04013	1.21011		628	1.03467	1.08938		322.3	1.08457	1.09714						616.12	0.990718	1.26304		609.44	1.04394	1.15662		-71.99	1.33702	1.10798		704.68	1.03984	1.10305		613.48	1.01944	1.12195		716.77	1.00376	1.05632
	216.82	0.998838	1.01552		627.27	0.992031	1.05703		700.22	1.04279	1.21202		631.14	1.02486	1.08296		325.23	1.07707	1.09565						619.04	0.988348	1.26137		612.37	1.03414	1.16738		-68.86	1.36026	1.10907		707.84	1.03856	1.09489		616.61	1.01866	1.13212		719.9	1.00428	1.04751
	219.75	0.993702	1.02012		630.36	0.987896	1.05632		703.36	1.03888	1.21284		634.28	1.01512	1.07404		328.16	1.08645	1.11145						621.96	0.990913	1.2562		615.3	1.01727	1.15771		-65.73	1.38005	1.10963		711	1.02988	1.09004		619.74	1.01462	1.12954		723.03	1.0015	1.05396
	222.68	0.993302	1.02997		633.45	0.989505	1.05408		706.5	1.03972	1.20675		637.42	1.0225	1.09031		331.09	1.0872	1.1062						624.88	0.996852	1.25532		618.23	1.00955	1.15175		-62.6	1.39511	1.10394		714.16	1.02498	1.10172		622.87	1.00837	1.13335		726.16	1.00583	1.05308
	225.61	0.991502	1.0279		636.54	0.983353	1.05992		709.64	1.03394	1.20359		640.56	1.01769	1.07602		334.02	1.08652	1.10382						627.8	0.997003	1.25957		621.16	1.00226	1.15006		-59.47	1.40302	1.10408		717.32	1.02382	1.11572		626	1.01255	1.14127		729.29	1.00661	1.04969
	228.54	0.990855	1.03056		639.63	0.987954	1.05488		712.78	1.03558	1.19511		643.7	1.01625	1.07109		336.95	1.08828	1.12339						630.72	1.0043	1.25692		624.09	0.996808	1.16434		-56.34	1.38249	1.09941		720.48	1.0149	1.11486		629.13	1.01885	1.13189		732.42	1.00483	1.05392
	231.47	0.991075	1.02844		642.72	0.985746	1.04871		715.92	1.03985	1.19624		646.84	1.01377	1.07027		339.88	1.10936	1.11386						633.64	1.00179	1.26216		627.02	0.992696	1.1694		-53.21	1.3679	1.10314		723.64	1.00805	1.11838		632.26	1.01537	1.11567		735.55	1.00383	1.06233
	234.4	0.990056	1.02825		645.81	0.994914	1.0463		719.06	1.0431	1.21604		649.98	1.00828	1.07191		342.81	1.11385	1.11725						636.56	1.00454	1.24511		629.95	0.99333	1.17459		-50.08	1.36929	1.11542		726.8	1.00217	1.10508		635.39	1.00814	1.1174		738.68	1.00217	1.05739
	237.33	0.989654	1.02814		648.9	0.991467	1.04647		722.2	1.04591	1.20237		653.12	1.00006	1.06119		345.74	1.10803	1.08899						639.48	0.999151	1.23934		632.88	0.988405	1.15534		-46.95	1.38421	1.1276		729.96	0.997628	1.11061		638.52	1.01159	1.1219		741.81	1.00366	1.05631
	240.26	0.98706	1.02926		651.99	0.988282	1.04862		725.34	1.03477	1.20732		656.26	0.997435	1.05885		348.67	1.10988	1.09575						642.4	1.00192	1.24172		635.81	0.988189	1.16513		-43.82	1.39402	1.12124		733.12	0.993816	1.09829		641.65	1.01852	1.09889		744.94	1.00359	1.0555
	243.19	0.989273	1.02423		655.08	0.995623	1.04742		728.48	1.03888	1.20987		659.4	0.990758	1.05595		351.6	1.11377	1.09913						645.32	1.00729	1.23813		638.74	0.98397	1.16032		-40.69	1.37598	1.11665		736.28	1.00344	1.09925		644.78	1.01365	1.1212		748.07	1.00023	1.05208
	246.12	0.979946	1.02495		658.17	0.993287	1.05097		731.62	1.04312	1.21918		662.54	0.981843	1.08177		354.53	1.10881	1.10145						648.24	1.00258	1.24245		641.67	0.983178	1.16408		-37.56	1.36533	1.11039		739.44	1.00091	1.08798		647.91	1.01447	1.10087		751.2	1.0002	1.05675
	249.05	0.980394	1.02739		661.26	0.994006	1.0476		734.76	1.03954	1.20821		665.68	0.986248	1.08125		357.46	1.11075	1.10728						651.16	1.00494	1.24625		644.6	0.987251	1.1635		-34.43	1.35703	1.1098		742.6	1.00191	1.09566		651.04	1.01259	1.1063		754.33	0.999071	1.06033
	251.98	0.986908	1.02904		664.35	0.990623	1.04941		737.9	1.03601	1.20298		668.82	0.983616	1.07676		360.39	1.11269	1.10491						654.08	1.00707	1.25312		647.53	0.988496	1.15916		-31.3	1.35874	1.09648		745.76	1.00912	1.10163		654.17	1.00896	1.12766		757.46	1.0024	1.0597
	254.91	0.9915	1.02133		667.44	0.990006	1.05418		741.04	1.03854	1.21064		671.96	0.96598	1.09328		363.32	1.11305	1.10538						657	1.00748	1.24594		650.46	0.990449	1.15201		-28.17	1.35613	1.0972		748.92	1.0134	1.10604		657.3	1.00744	1.1168		760.59	1.003	1.05322
	257.84	0.984354	1.0182		670.53	0.997652	1.04722		744.18	1.04008	1.19384		675.1	0.952139	1.10118		366.25	1.11362	1.12247						659.92	1.00476	1.23351		653.39	0.991403	1.16606		-25.04	1.35941	1.09225		752.08	1.02341	1.10652		660.43	0.996744	1.13769		763.72	0.999436	1.04808
	260.77	0.983789	1.03076		673.62	0.993848	1.05401		747.32	1.03455	1.18719		678.24	0.964811	1.10819		369.18	1.10053	1.11259						662.84	1.00646	1.23058		656.32	0.995948	1.15762		-21.91	1.35122	1.08841		755.24	1.02553	1.11097		663.56	0.999777	1.14566		766.85	1.00363	1.05003
	263.7	0.984197	1.03958		676.71	0.988931	1.06747		750.46	1.03664	1.19199		681.38	0.969263	1.09345		372.11	1.09331	1.11023						665.76	1.00856	1.2317		659.25	0.996315	1.15926		-18.78	1.36611	1.08423		758.4	1.01757	1.08826		666.69	0.998998	1.16128		769.98	1.00401	1.04731
	266.63	0.985405	1.02401		679.8	0.993968	1.05895		753.6	1.03741	1.19048		684.52	0.981732	1.10727		375.04	1.09839	1.10257						668.68	1.00893	1.23907		662.18	1.00791	1.16226		-15.65	1.37591	1.0778		761.56	1.02483	1.0887		669.82	0.998996	1.15464		773.11	1.00195	1.06226
	269.56	0.9767	1.03404		682.89	0.990282	1.05275		756.74	1.04304	1.20504		687.66	0.971322	1.09742		377.97	1.09829	1.11253						671.6	1.01396	1.25632		665.11	1.01682	1.15748		-12.52	1.37496	1.07625		764.72	1.02789	1.08875		672.95	0.999243	1.13528		776.24	1.00435	1.05236
	272.49	0.981356	1.0398		685.98	0.994911	1.04515		759.88	1.03684	1.20563		690.8	0.980636	1.08539		380.9	1.09606	1.11058						674.52	1.00795	1.25223		668.04	1.01087	1.15588		-9.39	1.33187	1.05421		767.88	1.0212	1.06875		676.08	0.99958	1.13397		779.37	1.00517	1.05319
	275.42	0.976402	1.04625		689.07	0.988416	1.03691		763.02	1.0339	1.21547		693.94	0.989631	1.06688		383.83	1.08815	1.11027						677.44	1.00699	1.28133		670.97	1.00839	1.15766		-6.26	1.32122	1.07345		771.04	1.01132	1.07726		679.21	0.997256	1.12866		782.5	1.00474	1.0523
	278.35	0.976864	1.06156		692.16	0.994323	1.05448		766.16	1.02942	1.21134		697.08	0.990043	1.07717		386.76	1.08365	1.11749						680.36	1.00892	1.27989		673.9	1.0055	1.15819		-3.13	1.27189	1.0811		774.2	1.0145	1.07009		682.34	1.00335	1.1246		785.63	1.00059	1.05275
	281.28	0.974641	1.0682		695.25	0.988931	1.04786		769.3	1.02785	1.21168		700.22	1.00068	1.07438		389.69	1.08529	1.11367						683.28	1.00846	1.27307		676.83	1.00754	1.16401		0	1.22466	1.08121		777.36	1.02016	1.07051		685.47	1.01198	1.10903		788.76	1.00508	1.05842
	284.21	0.972319	1.06713		698.34	0.990306	1.0414		772.44	1.03082	1.20388		703.36	1.00136	1.0717		392.62	1.08033	1.12037						686.2	1.01546	1.26628		679.76	1.00908	1.17846		3.13	1.17019	1.06808		780.52	1.02323	1.06279		688.6	1.01491	1.13899		791.89	1.00681	1.05708
	287.14	0.971939	1.06395		701.43	0.996501	1.03919		775.58	1.02522	1.20399		706.5	1.00497	1.07451		395.55	1.08456	1.12531						689.12	1.00936	1.27367		682.69	1.01279	1.17501		6.26	1.11742	1.06082		783.68	1.01847	1.07606		691.73	1.02191	1.12679		795.02	1.00096	1.05164
	290.07	0.973994	1.06308		704.52	0.996666	1.04828		778.72	1.02151	1.20165		709.64	1.01331	1.08663		398.48	1.08023	1.13083						692.04	1.02595	1.25883		685.62	1.01456	1.16124		9.39	1.05509	1.06282		786.84	1.01528	1.07712		694.86	1.01257	1.15577		798.15	1.00362	1.05997
	293	0.971113	1.06053		707.61	0.996813	1.04655		781.86	1.01795	1.20125		712.78	1.01047	1.08906		401.41	1.08528	1.12586						694.96	1.00588	1.25308		688.55	1.01258	1.16444		12.52	1.01913	1.06737		790	1.02315	1.07989		697.99	1.00964	1.14606		801.28	1.00092	1.05589
	295.93	0.972783	1.06128		710.7	0.997093	1.05259		785	1.01793	1.20465		715.92	1.01085	1.0791		404.34	1.07841	1.12687						697.88	1.0151	1.24812		691.48	1.00148	1.18		15.65	0.999701	1.07073		793.16	1.01068	1.07015		701.12	1.01407	1.15817		804.41	1.00211	1.06331
	298.86	0.97196	1.06884		713.79	0.990899	1.05193		788.14	1.01527	1.21154		719.06	1.01121	1.08699		407.27	1.08166	1.13019						700.8	1.01562	1.27584		694.41	0.998085	1.17173		18.78	1.00987	1.08948		796.32	1.00296	1.07481		704.25	1.01651	1.1307		807.54	0.999502	1.06098
	301.79	0.970148	1.04908		716.88	0.994327	1.05393		791.28	1.01616	1.21807		722.2	1.0132	1.08926		410.2	1.0809	1.12063						703.72	1.01632	1.27317		697.34	0.999569	1.16692		21.91	1.01354	1.10224		799.48	0.999164	1.07525		707.38	1.01495	1.14463		810.67	1.00252	1.07195
	304.72	0.968564	1.07611		719.97	0.991423	1.05846		794.42	1.02341	1.22436		725.34	1.01499	1.08925		413.13	1.08143	1.13441						706.64	1.01331	1.25299		700.27	0.998167	1.16719		25.04	1.0033	1.08018		802.64	0.999927	1.07901		710.51	1.01125	1.13902		813.8	1.00506	1.0701
	307.65	0.966636	1.0622		723.06	0.989582	1.05699		797.56	1.02271	1.21042		728.48	1.01539	1.08677		416.06	1.08158	1.13808						709.56	1.01898	1.23795		703.2	1.00783	1.15119		28.17	1.00609	1.08973		805.8	0.995296	1.09819		713.64	1.01687	1.12644		816.93	1.00463	1.05872
	310.58	0.966195	1.06101		726.15	0.998787	1.05899		800.7	1.02344	1.22377		731.62	1.01334	1.08827		418.99	1.08707	1.16004						712.48	1.01449	1.24446		706.13	1.00652	1.1495		31.3	1.01444	1.0696		808.96	1.0015	1.09298		716.77	1.01815	1.12175		820.06	1.00033	1.0676
	313.51	0.969468	1.07134		729.24	0.998307	1.05578		803.84	1.02561	1.22133		734.76	1.01112	1.09461		421.92	1.07461	1.1514						715.4	1.01036	1.2568		709.06	1.01069	1.1679		34.43	1.04519	1.06617		812.12	0.996539	1.10077		719.9	1.02075	1.1928		823.19	1.00405	1.06379
	316.44	0.972276	1.07808		732.33	1.00039	1.07431		806.98	1.02599	1.22965		737.9	0.999609	1.09033		424.85	1.06157	1.13467						718.32	1.01838	1.24352		711.99	1.0109	1.15188		37.56	1.10101	1.0585		815.28	1.00285	1.10588		723.03	1.01499	1.18262		826.32	1.00601	1.05385
	319.37	0.973298	1.08084		735.42	0.998198	1.0676		810.12	1.02553	1.22521		741.04	1.00006	1.08427		427.78	1.06203	1.15349						721.24	1.02032	1.25158		714.92	1.01562	1.15205		40.69	1.1471	1.06802		818.44	1.00943	1.10667		726.16	1.01724	1.17894		829.45	1.00537	1.05654
	322.3	0.97399	1.08186		738.51	1.00021	1.05886		813.26	1.02646	1.23441		744.18	0.999031	1.0902		430.71	1.04653	1.14389						724.16	1.01329	1.24929		717.85	1.01853	1.13089		43.82	1.15721	1.0748		821.6	1.01283	1.11381		729.29	1.02194	1.17952		832.58	1.00823	1.05773
	325.23	0.977962	1.08717		741.6	0.993825	1.0697		816.4	1.02699	1.22871		747.32	0.97901	1.07946		433.64	1.05633	1.15285						727.08	1.02197	1.23896		720.78	1.01029	1.1313		46.95	1.1277	1.07061		824.76	1.01053	1.10794		732.42	1.02928	1.18251		835.71	1.00924	1.06798
	328.16	0.976968	1.09169		744.69	0.992955	1.06485		819.54	1.02296	1.22124		750.46	0.98934	1.06082		436.57	1.05302	1.16811						730	1.01799	1.23989		723.71	1.00217	1.1448		50.08	1.11506	1.07559		827.92	1.01216	1.10936		735.55	1.02531	1.17469		838.84	1.00921	1.06159
	331.09	0.975382	1.08898		747.78	0.990562	1.06645		822.68	1.02608	1.24037		753.6	0.998637	1.06057		439.5	1.05961	1.17142						732.92	1.0195	1.20443		726.64	1.00723	1.13742		53.21	1.08068	1.06704		831.08	1.01586	1.10129		738.68	1.01481	1.1957		841.97	1.00761	1.05689
	334.02	0.97541	1.07481		750.87	0.994321	1.0735		825.82	1.01803	1.23382		756.74	0.996421	1.04525		442.43	1.05247	1.16856						735.84	1.01444	1.23857		729.57	1.00534	1.14615		56.34	1.05922	1.05865		834.24	1.02046	1.10414		741.81	1.01356	1.18869		845.1	1.00633	1.0572
	336.95	0.977261	1.08487		753.96	0.99677	1.06674		828.96	1.02074	1.24332		759.88	1.00463	1.05075		445.36	1.03154	1.15787						738.76	1.01483	1.25051		732.5	1.00788	1.15421		59.47	1.04071	1.06206		837.4	1.01989	1.10638		744.94	1.01476	1.20875		848.23	1.00347	1.05052
	339.88	0.981078	1.067		757.05	1.00032	1.06621		832.1	1.02894	1.24787		763.02	1.01813	1.05639		448.29	1.02524	1.17681						741.68	1.0096	1.23438		735.43	1.00837	1.15112		62.6	1.04071	1.06962		840.56	1.01478	1.10374		748.07	1.02976	1.17246		851.36	1.0003	1.06357
	342.81	0.983308	1.07053		760.14	0.999752	1.078		835.24	1.02019	1.24105		766.16	1.01199	1.06412		451.22	1.02038	1.17902						744.6	1.01003	1.23327		738.36	1.01062	1.16272		65.73	1.03487	1.06857		843.72	1.01435	1.10142		751.2	1.03128	1.18341		854.49	1.00053	1.06457
	345.74	0.979623	1.06895		763.23	0.996259	1.08424		838.38	1.01679	1.23288		769.3	1.0067	1.06738		454.15	1.01743	1.19475						747.52	1.00719	1.25127		741.29	1.00713	1.14723		68.86	1.03249	1.07161		846.88	1.01542	1.10592		754.33	1.03622	1.17567		857.62	1.00001	1.05213
	348.67	0.977935	1.05306		766.32	0.995921	1.07912		841.52	1.01588	1.21669		772.44	1.00353	1.05956		457.08	1.01081	1.18809						750.44	1.01366	1.24029		744.22	1.01633	1.14144		71.99	1.0468	1.07672		850.04	1.01633	1.10088		757.46	1.03547	1.19542		860.75	0.999912	1.05612
	351.6	0.983214	1.05688		769.41	0.999716	1.07214		844.66	1.02235	1.21982		775.58	1.00493	1.04918		460.01	0.998562	1.16612						753.36	1.01303	1.23523		747.15	1.01948	1.13799		75.12	1.04598	1.07857		853.2	1.01859	1.10778		760.59	1.03393	1.19759		863.88	0.998286	1.05715
	354.53	0.983716	1.06285		772.5	0.994815	1.07348		847.8	1.02792	1.21952		778.72	1.00267	1.04376		462.94	0.99041	1.14534						756.28	1.0124	1.22629		750.08	1.01822	1.13212		78.25	1.04154	1.09086		856.36	1.02111	1.09819		763.72	1.03146	1.18554		867.01	0.998768	1.05252
	357.46	0.984491	1.07374		775.59	0.997453	1.06266		850.94	1.02081	1.22052		781.86	1.00251	1.03591		465.87	1.01263	1.16176						759.2	1.01549	1.22795		753.01	1.01853	1.12864		81.38	1.03709	1.10105		859.52	1.0142	1.10315		766.85	1.03431	1.19166		870.14	0.997254	1.05105
	360.39	0.980598	1.067		778.68	0.993737	1.06743		854.08	1.02688	1.23302		785	0.995767	1.04362		468.8	1.04207	1.17469						762.12	1.01209	1.22456		755.94	1.02105	1.11917		84.51	1.0348	1.11923		862.68	1.01092	1.10235		769.98	1.03692	1.1931		873.27	0.998867	1.07084
	363.32	0.985911	1.06296		781.77	0.992552	1.06454		857.22	1.02579	1.23372		788.14	0.987211	1.04848		471.73	1.05843	1.18665						765.04	1.01127	1.2503		758.87	1.0179	1.12363		87.64	1.0368	1.11553						773.11	1.04442	1.18483		876.4	0.997808	1.06846
	366.25	0.983969	1.08124		784.86	0.992013	1.05939		860.36	1.02773	1.2255		791.28	0.974799	1.04139		474.66	1.08513	1.1975						767.96	1.0054	1.24604		761.8	1.02029	1.13025		90.77	1.02382	1.10928						776.24	1.03809	1.19506		879.53	0.996806	1.05761
	369.18	0.981411	1.07439		787.95	0.987175	1.06775		863.5	1.02138	1.21342		794.42	0.970502	1.04449		477.59	1.07454	1.19898						770.88	1.01543	1.24914		764.73	1.01155	1.12754		93.9	1.04142	1.11915						779.37	1.04243	1.16255		882.66	0.99775	1.06127
	372.11	0.979972	1.07435		791.04	0.992681	1.06476		866.64	1.01719	1.20586		797.56	0.96884	1.0696		480.52	1.05804	1.20065						773.8	1.0049	1.25755		767.66	1.00598	1.12885		97.03	1.04394	1.12085						782.5	1.03857	1.19209		885.79	1.00098	1.05547
	375.04	0.981603	1.0789		794.13	0.991071	1.06602		869.78	1.01573	1.21006		800.7	0.960691	1.06475		483.45	1.04579	1.18898						776.72	0.99896	1.24407		770.59	1.00818	1.13404		100.16	1.0384	1.14003						785.63	1.03973	1.19512		888.92	0.997575	1.05425
	377.97	0.985196	1.08347		797.22	0.991332	1.06315		872.92	1.0143	1.19592		803.84	0.951487	1.07457		486.38	1.03752	1.20248						779.64	0.990497	1.23701		773.52	1.00892	1.12794		103.29	1.03519	1.14566						788.76	1.0447	1.1759		892.05	0.999483	1.05696
	380.9	0.981909	1.08504		800.31	0.99597	1.06151		876.06	1.02311	1.2156		806.98	0.943089	1.08592		489.31	1.04008	1.20147						782.56	0.98539	1.2403		776.45	1.01425	1.14369		106.42	1.03094	1.13674						791.89	1.04554	1.19003		895.18	0.998092	1.05839
	383.83	0.992936	1.11221		803.4	0.9987	1.06377		879.2	1.02732	1.20567		810.12	0.948547	1.08183		492.24	1.03636	1.20629						785.48	0.981557	1.23276		779.38	1.01722	1.13577		109.55	1.02873	1.1248						795.02	1.04083	1.18979		898.31	0.995789	1.05707
	386.76	0.991225	1.10167		806.49	0.997308	1.06055		882.34	1.02803	1.19152		813.26	0.950729	1.05961		495.17	1.03117	1.20037						788.4	0.977621	1.22427		782.31	1.01214	1.12355		112.68	1.02881	1.12744						798.15	1.03898	1.17651		901.44	0.997395	1.05821
	389.69	0.99472	1.11263		809.58	0.993944	1.05669		885.48	1.02502	1.18095		816.4	0.954088	1.05936		498.1	1.03869	1.20068						791.32	0.980663	1.21987		785.24	1.00692	1.12115		115.81	1.03087	1.13351						801.28	1.04593	1.17768		904.57	0.995867	1.06522
	392.62	0.995079	1.11201		812.67	0.988464	1.05376		888.62	1.02023	1.16876		819.54	0.962251	1.05714		501.03	1.04477	1.21552						794.24	0.982889	1.22217		788.17	1.00883	1.1143		118.94	1.03249	1.14231						804.41	1.03681	1.21684		907.7	0.992711	1.06114
	395.55	0.995524	1.11029		815.76	0.990647	1.06205		891.76	1.02185	1.20211		822.68	0.971736	1.06431		503.96	1.03592	1.20599						797.16	0.977182	1.22813		791.1	1.01371	1.1294		122.07	1.02645	1.14007						807.54	1.04308	1.18975		910.83	0.995604	1.05745
	398.48	0.997752	1.10734		818.85	0.988299	1.05659		894.9	1.02389	1.18995		825.82	0.989417	1.063		506.89	1.03461	1.19619						800.08	0.975129	1.22448		794.03	1.01476	1.13169		125.2	1.04299	1.1462						810.67	1.044	1.20912		913.96	1.00045	1.05514
	401.41	0.996451	1.11738		821.94	0.98821	1.05965		898.04	1.02351	1.1893		828.96	0.998737	1.05655		509.82	1.04231	1.21583						803	0.969657	1.22969		796.96	1.01171	1.12772		128.33	1.04508	1.12987						813.8	1.05006	1.17635		917.09	0.998972	1.0612
	404.34	0.987937	1.11828		825.03	0.992995	1.06395		901.18	1.02311	1.19634		832.1	0.999396	1.05296		512.75	1.0528	1.2146						805.92	0.969341	1.23101		799.89	1.01513	1.13475		131.46	1.05111	1.14365						816.93	1.04344	1.17362		920.22	0.999695	1.06027
	407.27	0.996494	1.11193		828.12	0.994538	1.06236		904.32	1.02586	1.19168		835.24	0.986167	1.06248		515.68	1.05311	1.22449						808.84	0.970198	1.22054		802.82	1.01715	1.13482		134.59	1.04039	1.13137						820.06	1.04179	1.14851		923.35	1.0005	1.05766
	410.2	0.991463	1.11854		831.21	0.99477	1.06884		907.46	1.02323	1.19667		838.38	0.996466	1.0546		518.61	1.06287	1.22602						811.76	0.967425	1.22516		805.75	1.01645	1.14243		137.72	1.04289	1.13954						823.19	1.0398	1.16971		926.48	1.00058	1.05783
	413.13	0.987939	1.11631		834.3	0.995097	1.06835		910.6	1.02305	1.19282		841.52	0.99913	1.06471		521.54	1.05961	1.21483						814.68	0.971755	1.2195		808.68	1.01944	1.1454		140.85	1.03291	1.12411						826.32	1.03331	1.16783		929.61	0.997065	1.05621
	416.06	0.987214	1.09602		837.39	0.996203	1.06454		913.74	1.02789	1.21809		844.66	1.00108	1.0542		524.47	1.06387	1.23091						817.6	0.977846	1.22377		811.61	1.02653	1.14835		143.98	1.03674	1.13821						829.45	1.03709	1.18105		932.74	1.00014	1.04681
	418.99	0.989501	1.09616		840.48	0.99312	1.06137		916.88	1.03472	1.22196		847.8	1.00333	1.05796		527.4	1.06914	1.22691						820.52	0.98064	1.22198		814.54	1.02245	1.15489		147.11	1.03882	1.14462						832.58	1.04701	1.18421		935.87	1.00064	1.05358
	421.92	0.997746	1.11293		843.57	0.998307	1.06092		920.02	1.04543	1.22029		850.94	1.00402	1.0543		530.33	1.06636	1.23683						823.44	0.978713	1.22804		817.47	1.0177	1.15926		150.24	1.03055	1.13414						835.71	1.04949	1.21805		939	0.996452	1.05405
	424.85	0.997324	1.12425		846.66	0.993659	1.05491		923.16	1.03634	1.21412		854.08	1.00466	1.05098		533.26	1.08594	1.23702						826.36	0.980705	1.23554		820.4	1.0154	1.15298		153.37	1.03409	1.14095						838.84	1.05012	1.21183		942.13	0.996016	1.05668
	427.78	0.994307	1.128		849.75	0.99079	1.05307		926.3	1.03026	1.21016		857.22	1.00977	1.05858		536.19	1.0899	1.23201						829.28	0.997196	1.22413		823.33	1.01507	1.17785		156.5	1.03364	1.12275						841.97	1.0424	1.22213		945.26	0.9977	1.06107
	430.71	0.989821	1.11836		852.84	0.996073	1.05852		929.44	1.02191	1.21104		860.36	1.0062	1.067		539.12	1.07919	1.2219						832.2	0.990424	1.22486		826.26	1.01517	1.16159		159.63	1.02503	1.11447						845.1	1.04323	1.22217		948.39	0.998937	1.05416
	433.64	0.99244	1.11068		855.93	0.991853	1.05606		932.58	1.02101	1.2096		863.5	1.00851	1.05647		542.05	1.08352	1.22673						835.12	0.992009	1.22621		829.19	1.02295	1.16276		162.76	1.01731	1.12426						848.23	1.03978	1.22382		951.52	1.0062	1.05553
	436.57	0.985611	1.11637		859.02	0.995103	1.05543		935.72	1.02668	1.21978		866.64	1.00986	1.05974		544.98	1.07259	1.2357						838.04	0.988031	1.23064		832.12	1.01624	1.17318		165.89	1.02287	1.13049						851.36	1.04303	1.21096		954.65	1.0041	1.05963
	439.5	0.989652	1.12251		862.11	0.992552	1.05377		938.86	1.02173	1.22068		869.78	1.00995	1.06633		547.91	1.07547	1.20267						840.96	0.995182	1.23526		835.05	1.00909	1.18624		169.02	1.01407	1.12052						854.49	1.04635	1.20366		957.78	1.00025	1.0477
	442.43	0.993361	1.13083		865.2	0.98461	1.05553		942	1.03465	1.21156		872.92	1.01091	1.0429		550.84	1.08296	1.1849						843.88	0.998023	1.2406		837.98	0.999751	1.21338		172.15	1.00621	1.11839										960.91	1.0058	1.0542
	445.36	0.99493	1.12825		868.29	0.984576	1.05602		945.14	1.04158	1.22072		876.06	1.00846	1.05598		553.77	1.05811	1.1712						846.8	1.01112	1.24109		840.91	0.999231	1.217		175.28	1.01237	1.1617										964.04	1.00413	1.05379
	448.29	0.994194	1.11126		871.38	0.990344	1.05564		948.28	1.03694	1.21033		879.2	0.999289	1.06536		556.7	1.06806	1.20294						849.72	1.00901	1.23078		843.84	0.992862	1.21108		178.41	1.01203	1.14992										967.17	1.00014	1.05754
	451.22	0.986524	1.10929		874.47	0.986741	1.05098		951.42	1.03901	1.21469		882.34	1.00754	1.04912		559.63	1.06456	1.19122						852.64	1.00333	1.22828		846.77	0.993902	1.20277		181.54	1.00896	1.15358										970.3	1.0051	1.05664
	454.15	0.991704	1.11597		877.56	0.986881	1.04641		954.56	1.04027	1.21619		885.48	1.0016	1.05894		562.56	1.06442	1.19198						855.56	1.00153	1.22192		849.7	0.990593	1.2094		184.67	1.0113	1.14709										973.43	1.00769	1.05935
	457.08	0.999582	1.13269		880.65	0.988931	1.04714		957.7	1.03556	1.22455		888.62	0.997384	1.07065		565.49	1.06263	1.19218						858.48	1.00223	1.20615		852.63	0.979726	1.19395		187.8	1.00003	1.13347										976.56	1.00478	1.05389
	460.01	0.984936	1.11868		883.74	0.991127	1.04181		960.84	1.02938	1.21694		891.76	0.987874	1.05908		568.42	1.0516	1.19064						861.4	1.00101	1.22645		855.56	0.9934	1.19589		190.93	1.01159	1.14693										979.69	1.00458	1.05255
	462.94	0.990173	1.12298		886.83	0.992981	1.04482		963.98	1.03401	1.21233		894.9	0.994403	1.0709		571.35	1.05227	1.1583						864.32	1.00108	1.213		858.49	0.994108	1.19956		194.06	1.0128	1.16324										982.82	0.999102	1.04864
	465.87	0.992193	1.12937		889.92	0.989096	1.04447		967.12	1.04425	1.20514		898.04	0.993214	1.0688		574.28	1.05182	1.19545						867.24	1.00454	1.21746		861.42	0.985344	1.19576		197.19	1.01378	1.16905										985.95	0.998739	1.05104
	468.8	0.987723	1.13114		893.01	0.991454	1.04632		970.26	1.05022	1.20912		901.18	0.986378	1.07428		577.21	1.0483	1.21227						870.16	1.01265	1.20991		864.35	0.981323	1.18661		200.32	1.01649	1.17895										989.08	1.00341	1.06008
	471.73	0.977423	1.12092		896.1	0.991903	1.04711		973.4	1.05043	1.21149		904.32	0.984924	1.07425		580.14	1.03869	1.16532						873.08	1.01573	1.21354		867.28	0.980578	1.19962		203.45	1.02131	1.16938										992.21	1.00432	1.04991
	474.66	0.987694	1.13107		899.19	0.999772	1.049		976.54	1.05274	1.21431		907.46	0.991809	1.07451		583.07	1.04181	1.17125						876	1.02533	1.21105		870.21	0.982012	1.1954		206.58	1.02444	1.15121										995.34	1.00096	1.04788
	477.59	0.981496	1.13104		902.28	0.998088	1.04326		979.68	1.04845	1.20582		910.6	0.991891	1.07621		586	1.03826	1.17037						878.92	1.01474	1.20764		873.14	0.978856	1.17102		209.71	1.03022	1.16068										998.47	1.00061	1.0521
	480.52	0.980934	1.13286		905.37	0.998791	1.04656		982.82	1.04014	1.21116		913.74	1.00034	1.09525		588.93	1.04382	1.19534						881.84	1.02836	1.19534		876.07	0.979515	1.17243		212.84	1.03242	1.15554										1001.6	1.00199	1.05763
	483.45	0.988144	1.12643		908.46	0.998778	1.05487		985.96	1.04967	1.20762		916.88	0.996766	1.11271		591.86	1.04171	1.19553						884.76	1.02838	1.19548		879	0.982276	1.17564		215.97	1.02726	1.13634										1004.73	1.00036	1.05426
	486.38	0.978262	1.12929		911.55	0.999956	1.04659		989.1	1.03823	1.21574		920.02	0.988628	1.1323		594.79	1.04047	1.18637						887.68	1.03697	1.20068		881.93	0.977825	1.18518		219.1	1.02686	1.1408										1007.86	0.997901	1.04927
	489.31	0.975808	1.13494		914.64	0.995842	1.04205		992.24	1.03353	1.21244		923.16	0.982811	1.13645		597.72	1.04307	1.216						890.6	1.03888	1.20137		884.86	0.975641	1.18647		222.23	1.03077	1.14959										1010.99	1.00082	1.05016
	492.24	0.980131	1.13524		917.73	0.99423	1.04075		995.38	1.02349	1.2015		926.3	0.97591	1.16219		600.65	1.045	1.21565						893.52	1.04988	1.2059		887.79	0.983107	1.19261		225.36	1.02552	1.13758										1014.12	1.00046	1.04042
	495.17	0.978317	1.14057		920.82	0.999191	1.0461		998.52	1.0238	1.19686		929.44	0.974543	1.14827		603.58	1.05123	1.21668						896.44	1.03868	1.20535		890.72	0.987347	1.18632		228.49	1.02451	1.16182										1017.25	0.999444	1.0392
	498.1	0.974533	1.12329		923.91	0.993301	1.05031		1001.66	1.01978	1.18419		932.58	0.973364	1.13866		606.51	1.05708	1.21917						899.36	1.01802	1.20451		893.65	0.9837	1.18232		231.62	1.02636	1.16011										1020.38	1.00163	1.0481
	501.03	0.982171	1.11957		927	0.995998	1.05065		1004.8	1.01877	1.21075		935.72	0.965072	1.13193		609.44	1.0467	1.18706						902.28	1.03223	1.20371		896.58	0.978559	1.19051		234.75	1.02541	1.16306										1023.51	1.00082	1.04752
	503.96	0.986245	1.12678		930.09	0.997007	1.05155		1007.94	1.01669	1.21315		938.86	0.955239	1.12236		612.37	1.0509	1.22721						905.2	1.02433	1.20666		899.51	0.976628	1.18889		237.88	1.0252	1.15177										1026.64	1.00069	1.04297
	506.89	0.982134	1.14236		933.18	0.999532	1.05246		1011.08	1.02129	1.21359		942	0.948229	1.11564		615.3	1.05465	1.24066						908.12	1.02448	1.19929		902.44	0.981771	1.18561		241.01	1.03454	1.15316										1029.77	1.0032	1.04071
	509.82	0.977326	1.15483		936.27	0.998854	1.05268		1014.22	1.01795	1.21364		945.14	0.950281	1.11954		618.23	1.04671	1.22249						911.04	1.01461	1.19811		905.37	0.991535	1.18574		244.14	1.03118	1.16757										1032.9	1.00153	1.04642
	512.75	0.977055	1.14687		939.36	0.990925	1.04905		1017.36	1.01987	1.20111		948.28	0.939541	1.11271		621.16	1.05461	1.22089						913.96	1.01324	1.20876		908.3	0.990341	1.1828		247.27	1.03309	1.16734										1036.03	1.0009	1.05083
	515.68	0.976292	1.15716		942.45	0.992774	1.04876		1020.5	1.01935	1.20033		951.42	0.937199	1.11437		624.09	1.0625	1.24108						916.88	1.02287	1.24202		911.23	0.990229	1.18404		250.4	1.02713	1.16739										1039.16	0.999902	1.03595
	518.61	0.974604	1.15559		945.54	0.993685	1.04235		1023.64	1.01642	1.18895		954.56	0.934624	1.11074		627.02	1.05914	1.23128						919.8	1.02372	1.23115		914.16	0.999702	1.18023		253.53	1.01747	1.16024										1042.29	1.00044	1.03539
	521.54	0.973786	1.15877		948.63	0.991963	1.0418		1026.78	1.01514	1.19078		957.7	0.937277	1.1126		629.95	1.05215	1.19489						922.72	1.02005	1.24205		917.09	1.00299	1.16619		256.66	1.0201	1.15217										1045.42	1.00432	1.03844
	524.47	0.969794	1.17058		951.72	0.992275	1.04431		1029.92	1.01231	1.19184		960.84	0.937035	1.10073		632.88	1.06869	1.23995						925.64	1.02927	1.25584		920.02	1.00422	1.17453		259.79	1.01812	1.15264										1048.55	1.00001	1.03492
	527.4	0.954328	1.15226		954.81	0.990696	1.04033		1033.06	1.0154	1.2071		963.98	0.929924	1.09963		635.81	1.05494	1.23072						928.56	1.02991	1.25522		922.95	1.01295	1.17004		262.92	1.03405	1.17352										1051.68	1.00201	1.0413
	530.33	0.958472	1.15668		957.9	0.992079	1.04817		1036.2	1.01517	1.21435		967.12	0.938894	1.09703		638.74	1.05367	1.23702						931.48	1.03441	1.25319		925.88	1.01147	1.18118		266.05	1.0344	1.16763										1054.81	1.0044	1.04085
	533.26	0.960797	1.14202		960.99	0.993796	1.04816		1039.34	1.00881	1.22801		970.26	0.947604	1.10318		641.67	1.05091	1.24645						934.4	1.04164	1.26786		928.81	1.01673	1.19198		269.18	1.02837	1.16132										1057.94	1.00564	1.04895
	536.19	0.959559	1.13891		964.08	0.991571	1.05617		1042.48	1.00846	1.21317		973.4	0.956172	1.1089		644.6	1.04248	1.20244						937.32	1.04012	1.25802		931.74	1.01216	1.19858		272.31	1.03604	1.17671										1061.07	1.0059	1.04084
	539.12	0.95564	1.12692		967.17	0.991573	1.05114		1045.62	1.00802	1.20858		976.54	0.969132	1.11777		647.53	1.03859	1.23165						940.24	1.03582	1.23745		934.67	1.01114	1.19943		275.44	1.02183	1.17825										1064.2	1.00575	1.04263
	542.05	0.958348	1.12485		970.26	0.988355	1.05257		1048.76	1.01008	1.20542		979.68	0.969232	1.11994		650.46	1.04507	1.25285						943.16	1.0248	1.23923		937.6	1.00677	1.19727		278.57	1.01194	1.17696										1067.33	1.00145	1.04488
	544.98	0.956074	1.13093		973.35	0.990575	1.06048		1051.9	1.01155	1.19217		982.82	0.966133	1.11356		653.39	1.04537	1.23626						946.08	1.05238	1.24712		940.53	1.00452	1.19855		281.7	1.01927	1.18867										1070.46	1.00233	1.04276
	547.91	0.960609	1.13514		976.44	0.994314	1.06202		1055.04	1.01328	1.19134		985.96	0.967871	1.12362		656.32	1.05554	1.24486						949	1.05178	1.26372		943.46	1.00625	1.2093		284.83	1.02074	1.18462										1073.59	0.997791	1.04019
	550.84	0.960952	1.12565		979.53	0.992818	1.05933		1058.18	1.02289	1.18191		989.1	0.965558	1.12966		659.25	1.05454	1.24756						951.92	NaN	NaN		946.39	0.998923	1.19185		287.96	1.0201	1.17737										1076.72	1.00178	1.03803
	553.77	0.961188	1.11291		982.62	1.00205	1.0593		1061.32	1.02441	1.19316		992.24	0.96949	1.13498		662.18	1.04838	1.21685						954.84	NaN	NaN		949.32	1.00244	1.19629		291.09	1.02464	1.16872										1079.85	1.00087	1.038
	556.7	0.963685	1.11085		985.71	0.994765	1.05668		1064.46	1.02817	1.19983		995.38	0.966193	1.14344		665.11	1.05266	1.20296						957.76	NaN	NaN		952.25	1.01441	1.18807		294.22	1.03392	1.19133										1082.98	1.00333	1.03651
	559.63	0.967201	1.10908		988.8	0.992044	1.05703		1067.6	1.02006	1.19432		998.52	0.967586	1.1212		668.04	1.0514	1.23077						960.68	NaN	NaN		955.18	1.02179	1.16749		297.35	1.02937	1.18712										1086.11	1.00622	1.03658
	562.56	0.965465	1.09269		991.89	0.991081	1.05389		1070.74	1.01123	1.17645		1001.66	0.967779	1.13819		670.97	1.05086	1.23733						963.6	NaN	NaN		958.11	1.02092	1.20897		300.48	1.03044	1.19486										1089.24	1.00018	1.03872
	565.49	0.964238	1.0888		994.98	0.993472	1.06308		1073.88	1.01104	1.17176		1004.8	0.979824	1.1341		673.9	1.04433	1.25153						966.52	NaN	NaN		961.04	1.02566	1.2056		303.61	1.03499	1.18525										1092.37	1.00145	1.03555
	568.42	0.971327	1.09612		998.07	0.994234	1.06041		1077.02	1.01329	1.18736		1007.94	0.986144	1.13205		676.83	1.0472	1.2531						969.44	NaN	NaN		963.97	1.01473	1.21621		306.74	1.04703	1.19793										1095.5	1.00075	1.03504
	571.35	0.980267	1.11306		1001.16	0.998258	1.05915		1080.16	1.01666	1.19048		1011.08	0.983591	1.14799		679.76	1.04095	1.22568						972.36	NaN	NaN		966.9	1.01166	1.21009		309.87	1.0476	1.19889										1098.63	0.99801	1.03293
	574.28	0.975321	1.09257		1004.25	0.995591	1.05897		1083.3	1.02261	1.18528		1014.22	0.985362	1.14628		682.69	1.04975	1.25459						975.28	NaN	NaN		969.83	1.01635	1.20017		313	1.04103	1.18852										1101.76	0.995033	1.03413
	577.21	0.96895	1.0872		1007.34	1.0026	1.05702		1086.44	1.02217	1.18088		1017.36	0.98679	1.14025		685.62	1.05658	1.25205						978.2	NaN	NaN		972.76	1.01454	1.18097		316.13	1.04521	1.17846										1104.89	0.997767	1.03656
	580.14	0.978671	1.10755		1010.43	0.998607	1.0596		1089.58	1.02524	1.18988		1020.5	0.990687	1.13206		688.55	1.0534	1.2324						981.12	NaN	NaN		975.69	1.01464	1.17318		319.26	1.04964	1.18845										1108.02	0.997904	1.0438
	583.07	0.985232	1.11556		1013.52	0.997758	1.06061		1092.72	1.01927	1.18369		1023.64	0.981325	1.13572		691.48	1.05811	1.23573						984.04	NaN	NaN		978.62	1.01236	1.16884		322.39	1.0442	1.17996										1111.15	1.00687	1.04478
	586	0.983784	1.10396		1016.61	0.999569	1.06555		1095.86	1.0183	1.18076		1026.78	0.986012	1.15316		694.41	1.05473	1.23478						986.96	NaN	NaN		981.55	1.01417	1.17351		325.52	1.03721	1.17276										1114.28	0.997491	1.03772
	588.93	0.984007	1.1129		1019.7	0.999936	1.06532						1029.92	0.992786	1.13758		697.34	1.04997	1.23013						989.88	NaN	NaN		984.48	1.01471	1.18349		328.65	1.03539	1.18259										1117.41	1.00125	1.04052
	591.86	0.976669	1.10484		1022.79	1.0003	1.07086						1033.06	1.00848	1.12889		700.27	1.04641	1.23188						992.8	NaN	NaN		987.41	1.01283	1.1766		331.78	1.02623	1.17675										1120.54	0.998363	1.04364
	594.79	0.969319	1.11119		1025.88	0.997564	1.06686						1036.2	1.00371	1.1074		703.2	1.03966	1.22394						995.72	NaN	NaN		990.34	1.01075	1.18042		334.91	1.02312	1.17532										1123.67	0.999795	1.04437
	597.72	0.973877	1.11877		1028.97	1.00027	1.06332						1039.34	0.98719	1.11386		706.13	1.03622	1.2134						998.64	NaN	NaN		993.27	1.00317	1.16488		338.04	1.0253	1.17971										1126.8	0.994877	1.04473
	600.65	0.975831	1.12531		1032.06	1.00099	1.06521						1042.48	0.980837	1.13827		709.06	1.03501	1.20504						1001.56	NaN	NaN		996.2	0.999985	1.17043		341.17	1.02565	1.17241										1129.93	0.99963	1.0463
	603.58	0.975334	1.13164		1035.15	0.999833	1.07275						1045.62	0.980634	1.1472		711.99	1.03622	1.20238						1004.48	NaN	NaN		999.13	1.00226	1.17121		344.3	1.02291	1.18898										1133.06	0.994839	1.05107
	606.51	0.977377	1.14005		1038.24	0.992548	1.05939						1048.76	0.992451	1.16614		714.92	1.03117	1.19054						1007.4	NaN	NaN		1002.06	1.00713	1.1825		347.43	1.0206	1.1901										1136.19	1.00004	1.04149
	609.44	0.972898	1.1163		1041.33	0.991483	1.06037						1051.9	0.9956	1.14713		717.85	1.03796	1.22335						1010.32	NaN	NaN		1004.99	1.01169	1.17443		350.56	1.0247	1.19137										1139.32	0.994426	1.03947
	612.37	0.983448	1.14474		1044.42	0.990513	1.05905						1055.04	0.99487	1.13811		720.78	1.04624	1.23111						1013.24	NaN	NaN		1007.92	1.012	1.16372		353.69	1.01936	1.17741										1142.45	0.994925	1.04238
	615.3	0.980299	1.13508		1047.51	0.988878	1.06103						1058.18	0.992576	1.14058		723.71	1.03963	1.21845						1016.16	NaN	NaN		1010.85	1.00901	1.17933		356.82	1.01376	1.16889										1145.58	1.00227	1.04376
	618.23	0.976653	1.1376		1050.6	0.996632	1.06156						1061.32	0.981694	1.14698		726.64	1.03941	1.2144						1019.08	NaN	NaN		1013.78	1.00721	1.19478		359.95	1.01092	1.16571										1148.71	0.999605	1.05092
	621.16	0.981473	1.1437		1053.69	0.995505	1.06995						1064.46	0.983006	1.13882		729.57	1.03219	1.22526						1022	NaN	NaN		1016.71	1.01379	1.19378		363.08	1.02757	1.16984										1151.84	1.0008	1.04126
	624.09	0.985656	1.13088		1056.78	0.995174	1.07002						1067.6	0.98653	1.13746		732.5	1.03006	1.21695						1024.92	NaN	NaN		1019.64	1.01522	1.20842		366.21	1.03365	1.17007										1154.97	1	1.04724
	627.02	0.988313	1.12339		1059.87	0.997348	1.07676						1070.74	0.984497	1.14278		735.43	1.04183	1.26432						1027.84	NaN	NaN		1022.57	1.02092	1.20872		369.34	1.02511	1.17157										1158.1	1.0053	1.04371
	629.95	0.988682	1.13053		1062.96	0.997901	1.06961						1073.88	0.979786	1.13255		738.36	1.04041	1.25711						1030.76	NaN	NaN		1025.5	1.02025	1.2004		372.47	1.03122	1.16807										1161.23	1.00021	1.06305
	632.88	1.0003	1.13863		1066.05	0.996518	1.07334						1077.02	0.97661	1.14328		741.29	1.0382	1.26175						1033.68	NaN	NaN		1028.43	1.01835	1.19099		375.6	1.02174	1.1648										1164.36	1.00526	1.06198
	635.81	1.00072	1.147		1069.14	0.998208	1.06918						1080.16	0.982504	1.15238		744.22	1.02946	1.2408						1036.6	NaN	NaN		1031.36	1.01397	1.19714		378.73	1.03103	1.16815										1167.49	1.0004	1.05456
	638.74	0.996874	1.14151		1072.23	0.992375	1.07622						1083.3	0.980122	1.13963		747.15	1.03318	1.25325						1039.52	NaN	NaN		1034.29	1.00786	1.19874		381.86	1.03019	1.1686										1170.62	0.996484	1.05085
	641.67	0.992465	1.13767		1075.32	0.99279	1.06915						1086.44	0.968066	1.12801		750.08	1.04183	1.06009						1042.44	NaN	NaN		1037.22	1.00604	1.19853		384.99	1.03041	1.1583										1173.75	1.00325	1.05604
	644.6	0.9897	1.13104		1078.41	0.997984	1.07518						1089.58	0.962053	1.13582		753.01	1.02475	1.28606						1045.36	NaN	NaN		1040.15	1.0062	1.19878		388.12	1.022	1.14607										1176.88	1.00182	1.05719
	647.53	0.987788	1.13208		1081.5	0.996489	1.08495						1092.72	0.968913	1.14281		755.94	1.03263	1.31555						1048.28	NaN	NaN		1043.08	0.999053	1.17605		391.25	1.03535	1.1563										1180.01	1.00356	1.05346
	650.46	0.987643	1.13932		1084.59	0.995221	1.08459						1095.86	0.980942	1.12964		758.87	1.02416	1.3013						1051.2	NaN	NaN		1046.01	0.990482	1.18939		394.38	1.03162	1.1471										1183.14	0.998277	1.05171
	653.39	0.985781	1.14663		1087.68	0.995361	1.07838						1099	0.987688	1.15312		761.8	1.01588	1.29144						1054.12	NaN	NaN		1048.94	1.00134	1.1952		397.51	1.03718	1.15938										1186.27	1.00208	1.04732
	656.32	0.986475	1.14186		1090.77	0.998882	1.09076						1102.14	0.984429	1.13992		764.73	1.02607	1.31126										1051.87	0.997688	1.18882		400.64	1.03411	1.15525										1189.4	1.00149	1.05093
	659.25	0.988333	1.1454		1093.86	0.998037	1.09733						1105.28	0.9819	1.12636		767.66	1.02382	1.28974										1054.8	1.00748	1.2055		403.77	1.03139	1.16177										1192.53	1.00562	1.04564
	662.18	0.980659	1.14703		1096.95	0.992749	1.08163						1108.42	0.979413	1.13284		770.59	1.0346	1.33626										1057.73	1.01406	1.22201		406.9	1.02593	1.1454										1195.66	1.00286	1.04248
	665.11	0.972833	1.13239		1100.04	0.996746	1.07653						1111.56	0.969865	1.11179		773.52	1.03665	1.3116										1060.66	1.01434	1.22023		410.03	1.02518	1.15276										1198.79	1.00468	1.04481
	668.04	0.972132	1.1172		1103.13	0.993888	1.07786						1114.7	0.971994	1.12775		776.45	1.03721	1.31341										1063.59	1.00993	1.20986		413.16	1.03318	1.17181										1201.92	1.00173	1.04429
	670.97	0.973006	1.12502		1106.22	1.00088	1.07648						1117.84	0.969912	1.13544		779.38	1.03424	1.31501										1066.52	1.00927	1.19895		416.29	1.03473	1.17909										1205.05	1.00156	1.05286
	673.9	0.970957	1.13186		1109.31	1.00052	1.08471						1120.98	0.978163	1.13401		782.31	1.03552	1.31802										1069.45	1.00327	1.19482		419.42	1.03452	1.18409										1208.18	0.999583	1.05176
	676.83	0.967705	1.12071		1112.4	1.00737	1.08358						1124.12	0.976729	1.14815		785.24	1.03401	1.32632										1072.38	0.997473	1.20112		422.55	1.03079	1.17154										1211.31	1.00532	1.05012
	679.76	0.969449	1.12524		1115.49	1.00097	1.07273						1127.26	0.977106	1.16381		788.17	1.03703	1.32925										1075.31	0.999153	1.20625		425.68	1.0349	1.16967										1214.44	1.0052	1.04928
	682.69	0.982607	1.13868		1118.58	1.00314	1.07581						1130.4	0.977249	1.16283		791.1	1.03506	1.31564										1078.24	0.999754	1.19851		428.81	1.03308	1.15467										1217.57	1.00619	1.04388
	685.62	0.966253	1.12604		1121.67	1.00485	1.08718						1133.54	0.974383	1.16755		794.03	1.03662	1.30427										1081.17	1.00041	1.18608		431.94	1.0349	1.15741										1220.7	1.00755	1.04519
	688.55	0.965756	1.13426		1124.76	1.00216	1.07709						1136.68	0.976226	1.14907		796.96	1.03571	1.2811										1084.1	0.996846	1.17678		435.07	1.03077	1.14806										1223.83	1.00639	1.04323
	691.48	0.964335	1.13775		1127.85	1.00271	1.06942						1139.82	0.986245	1.13353		799.89	1.04285	1.25887										1087.03	1.0027	1.16847		438.2	1.03634	1.15625										1226.96	1.00372	1.04701
	694.41	0.966794	1.13489		1130.94	1.00414	1.06701						1142.96	0.991171	1.11778		802.82	1.04632	1.24738										1089.96	1.00468	1.18413		441.33	1.03672	1.15132										1230.09	1.00239	1.04932
	697.34	0.966686	1.13827		1134.03	0.999192	1.07048						1146.1	0.98659	1.12045		805.75	1.05446	1.2513										1092.89	1.00123	1.17155		444.46	1.035	1.16277										1233.22	1.00118	1.0438
	700.27	0.976629	1.14357		1137.12	0.994028	1.07386						1149.24	0.992206	1.12095		808.68	1.05976	1.24213										1095.82	1.00603	1.17924		447.59	1.03889	1.17956										1236.35	1.00218	1.0404
	703.2	0.968316	1.1406		1140.21	0.999011	1.07432						1152.38	0.99241	1.10089		811.61	1.06416	1.23543										1098.75	1.00622	1.19157		450.72	1.0356	1.17537										1239.48	1.00622	1.0451
	706.13	0.966856	1.13495		1143.3	0.998245	1.07681						1155.52	0.990136	1.09775		814.54	1.06048	1.23321										1101.68	1.00681	1.17046		453.85	1.03835	1.19183										1242.61	1.00001	1.05659
	709.06	0.965983	1.12708		1146.39	0.994978	1.07912						1158.66	0.992207	1.10472		817.47	1.04941	1.23068										1104.61	1.00978	1.16557		456.98	1.03002	1.2037										1245.74	0.999507	1.05214
	711.99	0.962108	1.13107		1149.48	0.997003	1.07114						1161.8	NaN	NaN		820.4	1.04558	1.22828										1107.54	1.00753	1.1905		460.11	1.04064	1.22585										1248.87	1.0017	1.04171
	714.92	0.958622	1.12803		1152.57	0.995042	1.07617						1164.94	NaN	NaN		823.33	1.04695	1.22242										1110.47	1.01398	1.1909		463.24	1.03313	1.21622										1252	1.00522	1.04793
	717.85	0.962199	1.13624		1155.66	0.999712	1.07134						1168.08	NaN	NaN		826.26	1.04359	1.22908										1113.4	1.01836	1.19172		466.37	1.02104	1.21128										1255.13	0.998939	1.05269
	720.78	0.961033	1.13189		1158.75	1.0015	1.06953						1171.22	NaN	NaN		829.19	1.04343	1.23123										1116.33	1.01974	1.19951		469.5	1.01917	1.19557										1258.26	1.00162	1.05413
	723.71	0.951353	1.13439		1161.84	1.00196	1.06654						1174.36	NaN	NaN		832.12	1.04288	1.25311										1119.26	1.02459	1.19755		472.63	1.02376	1.22238										1261.39	0.998114	1.04607
	726.64	0.945067	1.12848		1164.93	1.00158	1.0754						1177.5	NaN	NaN		835.05	1.04103	1.24262										1122.19	1.0203	1.20874		475.76	1.01408	1.23668										1264.52	0.998269	1.04311
	729.57	0.946723	1.12946		1168.02	1.00188	1.07463						1180.64	NaN	NaN		837.98	1.0505	1.27493										1125.12	1.02534	1.2027		478.89	1.01404	1.24152										1267.65	1.00017	1.04801
	732.5	0.948173	1.13692		1171.11	1.00609	1.07012						1183.78	NaN	NaN		840.91	1.04859	1.27316										1128.05	1.018	1.20583		482.02	1.02285	1.24768										1270.78	0.996277	1.04825
	735.43	0.952436	1.13893		1174.2	1.00261	1.06193						1186.92	NaN	NaN		843.84	1.04237	1.29184										1130.98	1.01463	1.19376		485.15	1.02942	1.24977										1273.91	0.999944	1.04785
	738.36	0.952005	1.14238		1177.29	1.00172	1.0513						1190.06	NaN	NaN		846.77	1.04139	1.29664										1133.91	1.01625	1.1863		488.28	1.02924	1.23631										1277.04	1.00222	1.03892
	741.29	0.958766	1.14592		1180.38	0.999631	1.06279						1193.2	NaN	NaN		849.7	1.04109	1.28901										1136.84	1.01704	1.18746		491.41	1.03287	1.23576										1280.17	1.0028	1.04023
	744.22	0.966855	1.16299		1183.47	0.994167	1.06238						1196.34	NaN	NaN		852.63	1.03753	1.29803										1139.77	1.02241	1.19242		494.54	1.02557	1.24293										1283.3	1.00228	1.04073
	747.15	0.971289	1.18492		1186.56	0.997783	1.05963						1199.48	NaN	NaN		855.56	1.03699	1.26672										1142.7	1.02421	1.19615		497.67	1.0176	1.24661										1286.43	1.00075	1.04242
	750.08	0.963714	1.16015		1189.65	1.0008	1.07141						1202.62	NaN	NaN		858.49	1.04169	1.25771										1145.63	1.0167	1.2019		500.8	1.00866	1.23206										1289.56	1.00368	1.04534
	753.01	0.969927	1.17005		1192.74	1.00659	1.06313						1205.76	NaN	NaN		861.42	1.04689	1.22734										1148.56	1.01242	1.18038		503.93	0.999326	1.20743										1292.69	1.006	1.04444
	755.94	0.972677	1.17574		1195.83	1.00634	1.05942						1208.9	NaN	NaN		864.35	1.05745	1.23588										1151.49	1.0209	1.16809		507.06	0.993049	1.22388										1295.82	1.00768	1.04756
	758.87	0.978838	1.17689		1198.92	1.00221	1.05433						1212.04	NaN	NaN		867.28	1.05751	1.23757										1154.42	1.01676	1.17318		510.19	0.98472	1.23484										1298.95	1.00541	1.04361
	761.8	0.977487	1.17089		1202.01	0.994969	1.05398						1215.18	NaN	NaN		870.21	1.05144	1.23156										1157.35	1.01694	1.17903		513.32	0.977704	1.21965
	764.73	0.978177	1.16328		1205.1	0.991892	1.04796						1218.32	NaN	NaN		873.14	1.05583	1.27492										1160.28	1.00753	1.1822		516.45	0.972979	1.23652
	767.66	0.979906	1.15836		1208.19	0.994776	1.04858						1221.46	NaN	NaN		876.07	1.04175	1.25593										1163.21	1.01192	1.19012		519.58	0.97658	1.24757
	770.59	0.977601	1.15244		1211.28	0.992731	1.054						1224.6	NaN	NaN		879	1.03869	1.24582										1166.14	1.01342	1.19326		522.71	0.970383	1.22739
	773.52	0.978992	1.15137		1214.37	0.997608	1.05645						1227.74	NaN	NaN		881.93	1.03395	1.25217										1169.07	1.00937	1.17709		525.84	0.970622	1.22619
	776.45	0.973565	1.14537		1217.46	1.00383	1.04993						1230.88	NaN	NaN		884.86	1.0388	1.2908										1172	1.01406	1.16903		528.97	0.974001	1.23987
	779.38	0.979054	1.14479		1220.55	1.00499	1.05516						1234.02	NaN	NaN		887.79	1.04746	1.30635										1174.93	1.01419	1.16741		532.1	0.982667	1.25023
	782.31	0.9834	1.14952		1223.64	0.99608	1.06997						1237.16	NaN	NaN		890.72	1.03619	1.28388										1177.86	1.01466	1.17383		535.23	0.980907	1.22485
	785.24	0.97841	1.14725		1226.73	0.996782	1.06004						1240.3	NaN	NaN		893.65	1.03973	1.30982										1180.79	1.02017	1.17016		538.36	0.97624	1.23523
	788.17	0.982625	1.14829		1229.82	0.996924	1.06443						1243.44	NaN	NaN		896.58	1.03397	1.29936										1183.72	1.02325	1.17469		541.49	0.981379	1.26584
	791.1	0.984845	1.15786		1232.91	0.993324	1.0608						1246.58	NaN	NaN		899.51	1.03902	1.31028										1186.65	1.02591	1.16534		544.62	0.991657	1.26855
	794.03	0.983778	1.14381		1236	0.986674	1.06602						1249.72	NaN	NaN		902.44	1.04652	1.29813										1189.58	1.02897	1.17018		547.75	0.989628	1.24477
	796.96	0.987357	1.15278		1239.09	0.983327	1.07249						1252.86	NaN	NaN		905.37	1.05463	1.29851										1192.51	1.02165	1.17481		550.88	0.99663	1.2857
	799.89	0.983652	1.16081		1242.18	0.986337	1.06184						1256	NaN	NaN		908.3	1.05097	1.27984										1195.44	1.0214	1.17834		554.01	0.993119	1.27729
	802.82	0.98329	1.16711		1245.27	0.987294	1.06847						1259.14	NaN	NaN		911.23	1.04856	1.26594										1198.37	1.01855	1.18069		557.14	0.998806	1.26909
	805.75	0.979719	1.17111		1248.36	0.984885	1.07079						1262.28	NaN	NaN		914.16	1.04915	1.25676										1201.3	1.01677	1.17678		560.27	1.00308	1.27537
	808.68	0.984251	1.16595										1265.42	NaN	NaN		917.09	1.05976	1.26201										1204.23	1.01324	1.17206		563.4	1.01302	1.28633
	811.61	0.977928	1.16248										1268.56	NaN	NaN		920.02	1.05612	1.25131										1207.16	1.00809	1.15722		566.53	1.00603	1.27089
	814.54	0.977759	1.16045										1271.7	NaN	NaN		922.95	1.05973	1.29375										1210.09	1.00121	1.18101		569.66	1.00572	1.27385
	817.47	0.983243	1.16121										1274.84	NaN	NaN		925.88	1.05591	1.29428										1213.02	0.998873	1.1796		572.79	1.01771	1.33144
	820.4	0.978056	1.17279										1277.98	NaN	NaN		928.81	1.057	1.30063										1215.95	0.998259	1.16045		575.92	1.02524	1.31706
	823.33	0.978609	1.15775										1281.12	NaN	NaN		931.74	1.05443	1.31594										1218.88	0.993171	1.16576		579.05	1.02489	1.29856
	826.26	0.978164	1.16939										1284.26	NaN	NaN		934.67	1.05775	1.30419										1221.81	0.994768	1.17245		582.18	1.01463	1.2727
	829.19	0.978094	1.1607										1287.4	NaN	NaN		937.6	1.05435	1.29766										1224.74	0.993788	1.17889		585.31	1.01396	1.27971
	832.12	0.973216	1.1633										1290.54	NaN	NaN		940.53	1.06387	1.31406										1227.67	0.995818	1.18464		588.44	1.01736	1.28697
	835.05	0.965797	1.15942										1293.68	NaN	NaN		943.46	1.06865	1.29417										1230.6	1.00275	1.17029		591.57	1.02528	1.29758
	837.98	0.965522	1.15886										1296.82	NaN	NaN		946.39	1.06408	1.31921										1233.53	0.999605	1.179		594.7	1.016	1.29825
	840.91	0.967859	1.15476										1299.96	NaN	NaN		949.32	1.06047	1.28245										1236.46	1.00186	1.17367		597.83	1.0169	1.27912
	843.84	0.971838	1.15739										1303.1	NaN	NaN		952.25	1.06903	1.30062										1239.39	1.00458	1.17983		600.96	1.02643	1.29637
	846.77	0.968156	1.15571										1306.24	NaN	NaN		955.18	1.06586	1.27185										1242.32	1.01587	1.18141		604.09	1.0307	1.32205
	849.7	0.962899	1.1506										1309.38	NaN	NaN		958.11	1.07171	1.2632										1245.25	1.01524	1.18172		607.22	1.03055	1.28379
	852.63	0.963162	1.17083										1312.52	NaN	NaN		961.04	1.06513	1.27512										1248.18	1.00863	1.18704		610.35	1.03296	1.33746
	855.56	0.96821	1.18726										1315.66	NaN	NaN		963.97	1.07517	1.30943										1251.11	1.00585	1.17653		613.48	1.03819	1.32223
	858.49	0.968787	1.17611										1318.8	NaN	NaN		966.9	1.0692	1.29647										1254.04	0.996893	1.17701		616.61	1.02951	1.31685
	861.42	0.968211	1.17042										1321.94	NaN	NaN		969.83	1.06707	1.28928										1256.97	1.0013	1.16263		619.74	1.0334	1.31337
	864.35	0.971931	1.18997										1325.08	NaN	NaN		972.76	1.07584	1.30107										1259.9	1.00054	1.1782		622.87	1.03086	1.31334
	867.28	0.969279	1.17246										1328.22	NaN	NaN		975.69	1.0819	1.29719										1262.83	1.00463	1.18331		626	1.0354	1.31607
	870.21	0.97456	1.18889										1331.36	NaN	NaN		978.62	1.08542	1.31185										1265.76	1.00781	1.18208		629.13	1.03233	1.29841
	873.14	0.971215	1.18713										1334.5	NaN	NaN		981.55	1.07368	1.28709										1268.69	1.00857	1.18497		632.26	1.0341	1.28476
	876.07	0.971472	1.18444										1337.64	NaN	NaN		984.48	1.07924	1.2894										1271.62	1.00023	1.16092		635.39	1.03795	1.31055
	879	0.976612	1.18523										1340.78	NaN	NaN		987.41	1.08032	1.29655										1274.55	1.00976	1.18083		638.52	1.02927	1.30112
	881.93	0.970692	1.19655										1343.92	NaN	NaN		990.34	1.08407	1.29309										1277.48	1.01432	1.16859		641.65	1.02321	1.30288
	884.86	0.968486	1.19112										1347.06	NaN	NaN		993.27	1.08576	1.29018										1280.41	1.01874	1.18915		644.78	1.02757	1.30388
	887.79	0.971755	1.16542										1350.2	NaN	NaN		996.2	1.08874	1.30722										1283.34	1.01547	1.19416		647.91	1.01747	1.28448
	890.72	0.976684	1.18439										1353.34	NaN	NaN		999.13	1.08149	1.34544										1286.27	1.00972	1.18393		651.04	1.02305	1.29502
	893.65	0.972409	1.18762										1356.48	NaN	NaN		1002.06	1.08428	1.33463										1289.2	1.00819	1.19067		654.17	1.03446	1.32227
	896.58	0.967729	1.1706										1359.62	NaN	NaN		1004.99	1.08476	1.35786										1292.13	1.01489	1.18768		657.3	1.03026	1.32264
	899.51	0.973143	1.18395										1362.76	NaN	NaN		1007.92	1.08894	1.37943										1295.06	1.01245	1.18157		660.43	1.03467	1.29146
	902.44	0.965503	1.17519										1365.9	NaN	NaN		1010.85	1.09418	1.36884										1297.99	1.00667	1.16662		663.56	1.02352	1.26363
	905.37	0.976087	1.17156										1369.04	NaN	NaN		1013.78	1.09369	1.37487										1300.92	1.00806	1.15734		666.69	1.01991	1.26697
	908.3	0.976118	1.16822										1372.18	NaN	NaN		1016.71	1.09201	1.39884										1303.85	1.00681	1.15196		669.82	1.01462	1.27447
	911.23	0.986836	1.17328										1375.32	NaN	NaN		1019.64	1.09606	1.41615										1306.78	1.01185	1.16972		672.95	1.02139	1.28747
	914.16	0.994686	1.16432										1378.46	NaN	NaN		1022.57	1.08903	1.41708										1309.71	1.01303	1.18885		676.08	1.02264	1.30017
	917.09	0.985672	1.15401										1381.6	NaN	NaN		1025.5	1.08414	1.40612										1312.64	1.01675	1.17698		679.21	1.02832	1.3374
	920.02	0.988465	1.16447														1028.43	1.07969	1.38472										1315.57	1.00571	1.17396		682.34	1.01797	1.32264
	922.95	0.982975	1.15535														1031.36	1.07939	1.36744										1318.5	1.00973	1.1809		685.47	1.02343	1.32384
	925.88	0.98551	1.16427														1034.29	1.07771	1.4437										1321.43	1.02067	1.17175		688.6	1.02743	1.33391
	928.81	0.97514	1.16908														1037.22	1.07158	1.43399										1324.36	1.01129	1.18942		691.73	1.02625	1.33977
	931.74	0.980293	1.17213														1040.15	1.06381	1.41231										1327.29	1.01179	1.21264		694.86	1.03301	1.32966
	934.67	0.980897	1.18823														1043.08	1.05336	1.41437										1330.22	1.00417	1.21833		697.99	1.03431	1.33959
	937.6	0.982504	1.18257														1046.01	1.05686	1.44712										1333.15	0.996643	1.22432		701.12	1.0442	1.35118
	940.53	0.983395	1.18934														1048.94	1.04518	1.38989										1336.08	0.989661	1.21811		704.25	1.03229	1.33416
	943.46	0.977824	1.19204														1051.87	1.05949	1.43006										1339.01	0.992339	1.19835		707.38	1.03151	1.34978
	946.39	0.983677	1.1798														1054.8	1.0522	1.4045										1341.94	0.997909	1.21099		710.51	1.03047	1.34613
	949.32	0.980726	1.18052														1057.73	1.04429	1.4244										1344.87	0.996598	1.19441		713.64	1.02822	1.32491
	952.25	0.977868	1.17756														1060.66	1.04214	1.40787										1347.8	1.00142	1.20569		716.77	1.02937	1.32111
	955.18	0.976872	1.18275														1063.59	1.02504	1.38068										1350.73	1.00545	1.18941		719.9	1.03704	1.30199
	958.11	0.972527	1.1777														1066.52	1.02563	1.37115										1353.66	1.00729	1.19013		723.03	1.05259	1.30469
	961.04	0.978693	1.18182														1069.45	1.02789	1.36686										1356.59	1.00604	1.21387		726.16	1.0434	1.29699
	963.97	0.976305	1.17754														1072.38	1.03689	1.39961										1359.52	1.01437	1.21532		729.29	1.04467	1.31337
	966.9	0.973657	1.17596														1075.31	1.0388	1.36472										1362.45	1.01426	1.20004		732.42	1.0343	1.32606
	969.83	0.976392	1.17045														1078.24	1.04545	1.38152										1365.38	1.01779	1.20406		735.55	1.01943	1.30811
	972.76	0.980321	1.18785														1081.17	1.04541	1.36544										1368.31	1.01949	1.20354		738.68	1.02261	1.34607
	975.69	0.983506	1.19097														1084.1	1.03797	1.3462										1371.24	1.02146	1.20423		741.81	1.02272	1.32998
	978.62	0.990145	1.20837														1087.03	1.03948	1.38675										1374.17	1.01341	1.19092		744.94	1.0147	1.32771
	981.55	0.989558	1.20003														1089.96	1.03173	1.33191										1377.1	1.01818	1.19053		748.07	1.00233	1.35238
	984.48	0.985822	1.18964														1092.89	1.0215	1.31075										1380.03	1.02093	1.20596		751.2	1.00218	1.35458
	987.41	0.997079	1.18908														1095.82	1.03068	1.27379										1382.96	1.01721	1.18602		754.33	1.01026	1.3618
	990.34	1.0002	1.1911														1098.75	1.03781	1.32206										1385.89	1.01309	1.18391		757.46	1.01384	1.34256
	993.27	0.998022	1.20256														1101.68	1.03122	1.32907										1388.82	1.01497	1.18496		760.59	1.02063	1.35312
	996.2	1.0013	1.20795														1104.61	1.03175	1.32597										1391.75	1.01864	1.18769		763.72	1.01491	1.34468
	999.13	1.00615	1.19276														1107.54	1.04045	1.32402										1394.68	1.01488	1.18666		766.85	1.01177	1.32187
	1002.06	1.0139	1.19534														1110.47	1.04316	1.33082										1397.61	1.01653	1.18861		769.98	0.998413	1.32516
	1004.99	1.0122	1.20951														1113.4	1.0417	1.31182										1400.54	1.02023	1.18456		773.11	1.00957	1.34495
	1007.92	1.0161	1.19655														1116.33	1.04324	1.33167										1403.47	1.02138	1.18819		776.24	0.996798	1.31906
	1010.85	1.00184	1.20962														1119.26	1.04781	1.3201										1406.4	1.01657	1.16834		779.37	1.00509	1.32372
	1013.78	0.998564	1.19135														1122.19	1.04683	1.3226										1409.33	1.021	1.16925		782.5	1.01244	1.31896
	1016.71	0.994626	1.18859														1125.12	1.04503	1.33913										1412.26	1.01485	1.17746		785.63	1.02035	1.32392
	1019.64	0.996086	1.1916														1128.05	1.04445	1.35579										1415.19	1.01324	1.17453		788.76	1.02118	1.31791
	1022.57	0.981328	1.1925														1130.98	1.04194	1.34556										1418.12	1.01321	1.17858		791.89	1.0178	1.31703
	1025.5	0.978731	1.20289														1133.91	1.04763	1.36451										1421.05	1.00759	1.19603		795.02	1.01967	1.33057
	1028.43	0.979092	1.21014														1136.84	1.04483	1.36083										1423.98	1.01316	1.19472		798.15	1.01139	1.30624
	1031.36	0.977398	1.2126														1139.77	1.05771	1.3741										1426.91	1.00623	1.17963		801.28	1.01725	1.30605
	1034.29	0.966844	1.19279														1142.7	1.04621	1.36622										1429.84	1.0125	1.18444		804.41	1.01628	1.28899
	1037.22	0.966461	1.19249														1145.63	1.04244	1.38316										1432.77	0.997051	1.19074		807.54	1.02277	1.30516
	1040.15	0.97069	1.20091														1148.56	1.03354	1.37343										1435.7	0.997287	1.19086		810.67	1.01249	1.29014
	1043.08	0.970003	1.19905														1151.49	1.03316	1.40275										1438.63	0.98999	1.19619		813.8	1.0084	1.28777
	1046.01	0.975328	1.2														1154.42	1.03535	1.40093										1441.56	0.993984	1.20231		816.93	1.00221	1.30659
	1048.94	0.979612	1.20987														1157.35	1.03147	1.38878										1444.49	0.990836	1.20784		820.06	0.99887	1.29839
	1051.87	0.984684	1.21546														1160.28	1.033	1.41583										1447.42	0.986069	1.21047		823.19	0.99167	1.32465
	1054.8	0.976662	1.20832														1163.21	1.02497	1.37717										1450.35	0.989166	1.22774		826.32	0.99426	1.34218
	1057.73	0.974001	1.18728														1166.14	1.0364	1.40253										1453.28	0.992345	1.22359		829.45	0.996364	1.33149
	1060.66	0.976729	1.19369														1169.07	1.03347	1.4098										1456.21	0.993274	1.23759		832.58	1.00263	1.32376
	1063.59	0.974397	1.19052														1172	1.04237	1.44062										1459.14	0.995843	1.23431		835.71	1.00635	1.31685
	1066.52	0.963281	1.18626														1174.93	1.03981	1.43187										1462.07	0.999951	1.23311		838.84	1.00442	1.2962
	1069.45	0.970458	1.19923														1177.86	1.03054	1.42699										1465	0.999554	1.24468		841.97	1.00732	1.31061
	1072.38	0.97548	1.2053														1180.79	1.02501	1.41405										1467.93	1.00741	1.256		845.1	1.01535	1.31017
	1075.31	0.976697	1.20036														1183.72	1.01721	1.40277										1470.86	1.00003	1.25285		848.23	1.00758	1.28559
	1078.24	0.980841	1.19076														1186.65	1.02091	1.40269										1473.79	0.99599	1.23918		851.36	1.00962	1.27058
	1081.17	0.979678	1.18897														1189.58	1.01829	1.39439										1476.72	1.00427	1.23938		854.49	1.01017	1.26283
	1084.1	0.976238	1.1782														1192.51	1.02551	1.40936										1479.65	1.00023	1.24176		857.62	1.02023	1.27017
	1087.03	0.97793	1.17802														1195.44	1.03117	1.42279										1482.58	0.996645	1.24411		860.75	1.02102	1.28098
	1089.96	0.979538	1.1683														1198.37	1.02935	1.41427										1485.51	0.991838	1.25159		863.88	1.02143	1.29024
	1092.89	0.980246	1.16795														1201.3	1.0275	1.40233										1488.44	0.997944	1.25294		867.01	1.00909	1.30164
	1095.82	0.979065	1.16803														1204.23	1.02367	1.39995										1491.37	0.996533	1.24777		870.14	1.00394	1.2984
	1098.75	0.979021	1.16669														1207.16	1.02484	1.37862										1494.3	0.992239	1.26395		873.27	1.0078	1.29975
	1101.68	0.974578	1.16013														1210.09	1.02734	1.3625										1497.23	0.993865	1.25927		876.4	1.00794	1.30866
	1104.61	0.972315	1.15682														1213.02	1.02342	1.33705										1500.16	0.989673	1.25813		879.53	1.00918	1.31982
	1107.54	0.972369	1.16035														1215.95	1.01785	1.3252										1503.09	0.990331	1.26409		882.66	1.00019	1.31203
	1110.47	0.966805	1.16522														1218.88	1.03135	1.35979										1506.02	0.985362	1.25245		885.79	0.999862	1.31725
	1113.4	0.966986	1.15666														1221.81	1.02274	1.35136										1508.95	0.985434	1.25722		888.92	0.999898	1.3206
	1116.33	0.966184	1.1703														1224.74	1.02679	1.32446										1511.88	0.984138	1.25459		892.05	1.00731	1.3193
	1119.26	0.966766	1.16476														1227.67	1.03562	1.38424										1514.81	0.991107	1.26164		895.18	1.01209	1.31911
	1122.19	0.973501	1.17484														1230.6	1.02293	1.32315										1517.74	0.986184	1.26219		898.31	1.02053	1.33333
	1125.12	0.975318	1.18149														1233.53	1.02667	1.35018										1520.67	0.986093	1.23912		901.44	1.02097	1.31053
	1128.05	0.970381	1.17653														1236.46	1.02336	1.35798										1523.6	0.98597	1.25573		904.57	1.01903	1.34107
	1130.98	0.973384	1.18541														1239.39	1.02461	1.38798										1526.53	0.989076	1.25926		907.7	1.0227	1.32185
	1133.91	0.97221	1.18199														1242.32	1.02269	1.38437										1529.46	0.990136	1.25912		910.83	1.01654	1.32861
	1136.84	0.970254	1.1743														1245.25	1.02325	1.38858										1532.39	0.996299	1.25097		913.96	1.02	1.34201
	1139.77	0.968856	1.18223														1248.18	1.01935	1.35194										1535.32	1.00148	1.23625		917.09	1.01277	1.34111
	1142.7	0.964583	1.17524														1251.11	1.01777	1.33918										1538.25	1.00484	1.22866		920.22	1.02116	1.36383
	1145.63	0.965816	1.17388														1254.04	1.02009	1.38806										1541.18	0.999245	1.22343		923.35	1.01755	1.34113
	1148.56	0.973297	1.16776														1256.97	1.02102	1.36313										1544.11	1.00603	1.23355		926.48	1.02132	1.33729
	1151.49	0.97062	1.17005														1259.9	1.02295	1.32803										1547.04	1.01732	1.22695		929.61	1.02311	1.31868
	1154.42	0.971634	1.17657														1262.83	1.02658	1.35371										1549.97	1.01486	1.21969		932.74	1.02647	1.33997
	1157.35	0.969583	1.18637														1265.76	1.02704	1.33911										1552.9	1.01446	1.23329		935.87	1.03664	1.33814
	1160.28	0.965234	1.18067														1268.69	1.02778	1.38556										1555.83	1.01284	1.24671		939	1.04674	1.35195
	1163.21	0.964162	1.17253														1271.62	1.02092	1.35901										1558.76	1.00677	1.23532		942.13	1.034	1.33876
	1166.14	0.967694	1.17303														1274.55	1.01924	1.38184										1561.69	1.00713	1.2298		945.26	1.04225	1.33259
	1169.07	0.971959	1.1846														1277.48	1.01165	1.35076										1564.62	1.00546	1.21633		948.39	1.0397	1.33496
	1172	0.977501	1.18127														1280.41	1.01677	1.39241										1567.55	1.00365	1.21485		951.52	1.0355	1.34417
	1174.93	0.981435	1.20916														1283.34	1.01132	1.37456										1570.48	1.0039	1.21985		954.65	1.04142	1.35175
	1177.86	0.980935	1.1851														1286.27	1.00723	1.39285										1573.41	1.0058	1.21875		957.78	1.02404	1.36778
	1180.79	0.986021	1.19077														1289.2	1.01223	1.41813										1576.34	1.01131	1.21982		960.91	1.01877	1.375
	1183.72	0.989292	1.19964														1292.13	1.01589	1.4126										1579.27	1.00876	1.22457		964.04	1.02463	1.40664
	1186.65	0.992939	1.19738														1295.06	1.01071	1.43458										1582.2	1.01147	1.20942		967.17	1.02431	1.42469
	1189.58	0.99822	1.1985														1297.99	1.01708	1.45284										1585.13	1.01347	1.2218		970.3	1.0105	1.40929
	1192.51	1.0047	1.19937														1300.92	1.01813	1.40888										1588.06	1.01716	1.2231		973.43	1.01666	1.4169
	1195.44	1.00357	1.19414														1303.85	1.0179	1.44179										1590.99	1.01286	1.24111		976.56	1.01009	1.37833
	1198.37	0.994377	1.1797														1306.78	1.00903	1.44391										1593.92	1.01465	1.22346		979.69	1.01116	1.3944
	1201.3	0.988697	1.17909														1309.71	1.01774	1.46614										1596.85	1.00882	1.22879		982.82	1.02312	1.40935
	1204.23	0.987391	1.17872														1312.64	1.03016	1.47246										1599.78	1.00563	1.22173		985.95	1.01533	1.42151
	1207.16	0.988578	1.17334														1315.57	1.01833	1.44578										1602.71	1.00221	1.22243		989.08	1.01267	1.41118
	1210.09	0.983384	1.17846														1318.5	1.02756	1.44914										1605.64	1.008	1.20496		992.21	1.00931	1.40111
	1213.02	0.985608	1.18859														1321.43	1.04192	1.49405										1608.57	1.01191	1.21971		995.34	1.01347	1.41941
	1215.95	0.982169	1.1871														1324.36	1.0464	1.47834										1611.5	1.01064	1.17792		998.47	1.02107	1.41644
	1218.88	0.977764	1.19624														1327.29	1.04997	1.47093										1614.43	1.01522	1.16892		1001.6	1.01338	1.40428
	1221.81	0.975832	1.19733														1330.22	1.05922	1.46489										1617.36	1.01804	1.17972		1004.73	0.994244	1.40794
	1224.74	0.976092	1.2044														1333.15	1.06127	1.43267										1620.29	1.01327	1.1753		1007.86	0.981947	1.41137
	1227.67	0.976471	1.20378														1336.08	1.05983	1.41873										1623.22	1.00483	1.17558		1010.99	0.988987	1.42522
	1230.6	0.970451	1.20143														1339.01	1.05703	1.45288										1626.15	1.0032	1.17572		1014.12	1.00099	1.43846
	1233.53	0.970533	1.19869														1341.94	1.05278	1.42882										1629.08	1.00636	1.18597		1017.25	1.01009	1.46903
	1236.46	0.976061	1.19265														1344.87	1.0547	1.4072										1632.01	1.00605	1.1708		1020.38	1.01222	1.46838
	1239.39	0.967589	1.18718														1347.8	1.05902	1.4374										1634.94	1.00221	1.17662		1023.51	1.02007	1.43508
	1242.32	0.967945	1.19189														1350.73	1.05755	1.43724										1637.87	1.00254	1.19179		1026.64	1.02457	1.44423
	1245.25	0.977257	1.2088														1353.66	1.05529	1.4386										1640.8	1.00653	1.19285		1029.77	1.02151	1.44583
	1248.18	0.974638	1.20436														1356.59	1.05687	1.41471										1643.73	1.00397	1.20562		1032.9	1.03764	1.45274
	1251.11	0.980065	1.20278														1359.52	1.05331	1.42407										1646.66	1.00928	1.18409		1036.03	1.03327	1.43715
	1254.04	0.979278	1.2061														1362.45	1.05541	1.41626										1649.59	1.01925	1.19555		1039.16	1.04331	1.44465
	1256.97	0.97819	1.19685														1365.38	1.04334	1.37534										1652.52	1.01411	1.18002		1042.29	1.0424	1.45047
	1259.9	0.980179	1.18861														1368.31	1.03357	1.34296										1655.45	1.01246	1.16875		1045.42	1.03992	1.44138
	1262.83	0.984427	1.19868														1371.24	1.02981	1.34163										1658.38	1.01842	1.18799		1048.55	1.02311	1.41012
	1265.76	0.987521	1.2054														1374.17	1.0238	1.34333										1661.31	1.01815	1.18598		1051.68	1.03384	1.41763
	1268.69	0.983066	1.20437														1377.1	1.02114	1.31941										1664.24	1.01242	1.18051		1054.81	1.02741	1.43061
																	1380.03	1.02142	1.30254														1057.94	1.01935	1.45716
																	1382.96	1.01291	1.30835														1061.07	1.02071	1.45086
																	1385.89	1.00924	1.30891														1064.2	1.01619	1.42515
																	1388.82	1.008	1.3593														1067.33	1.01882	1.43227
																	1391.75	1.01689	1.37026														1070.46	1.01387	1.44003
																	1394.68	1.01846	1.3814														1073.59	1.01074	1.45904
																	1397.61	1.01131	1.37621														1076.72	1.01122	1.48438
																	1400.54	1.00916	1.33986														1079.85	1.01136	1.46783
																	1403.47	1.01762	1.39224														1082.98	1.01547	1.45495
																	1406.4	1.01047	1.38681														1086.11	1.01493	1.4345
																	1409.33	1.00905	1.33481														1089.24	1.03453	1.46181
																	1412.26	1.00829	1.34705														1092.37	1.03974	1.48986
																	1415.19	1.0078	1.3462														1095.5	1.03799	1.49185
																	1418.12	1.01523	1.38651														1098.63	1.03161	1.47308
																	1421.05	1.02244	1.3942														1101.76	1.03109	1.46571
																	1423.98	1.02054	1.3675														1104.89	1.04152	1.47744
																	1426.91	1.02019	1.37826														1108.02	1.03548	1.46606
																	1429.84	1.03839	1.39538														1111.15	1.02552	1.46946
																	1432.77	1.04214	1.43891														1114.28	1.03254	1.50428
																	1435.7	1.01492	1.39664														1117.41	1.0254	1.47561
																	1438.63	1.02778	1.39675														1120.54	1.02589	1.48138
																	1441.56	1.03097	1.39839														1123.67	1.02375	1.47955
																	1444.49	1.03696	1.39374														1126.8	1.01959	1.46299
																	1447.42	1.04286	1.41764														1129.93	1.02438	1.48202
																	1450.35	1.06447	1.4783														1133.06	1.02679	1.49491
																	1453.28	1.05735	1.43904														1136.19	1.02671	1.51265
																	1456.21	1.0621	1.4595														1139.32	1.03289	1.51278
																	1459.14	1.0745	1.4941														1142.45	1.02631	1.49079
																	1462.07	1.07699	1.48926														1145.58	1.02612	1.51913
																	1465	1.07246	1.48618														1148.71	1.02419	1.51531
																	1467.93	1.06781	1.50256														1151.84	1.02204	1.4967
																	1470.86	1.05257	1.47827														1154.97	1.02481	1.51143
																	1473.79	1.05198	1.49713														1158.1	1.02255	1.52123
																	1476.72	1.0465	1.47793														1161.23	1.02224	1.52179
																	1479.65	1.04258	1.48111														1164.36	1.01538	1.51556
																	1482.58	1.05037	1.48096														1167.49	1.01557	1.55252
																	1485.51	1.05202	1.46878														1170.62	1.00702	1.49944
																	1488.44	1.04338	1.4523														1173.75	1.00872	1.50098
																	1491.37	1.05635	1.47626														1176.88	1.00956	1.50066
																	1494.3	1.053	1.41867														1180.01	1.00786	1.50514
																	1497.23	1.06024	1.40092														1183.14	1.01095	1.4729
																	1500.16	1.0671	1.40172														1186.27	1.01948	1.5135
																	1503.09	1.07746	1.40283														1189.4	1.01736	1.54497
																	1506.02	1.07888	1.41617														1192.53	1.01944	1.50666
																	1508.95	1.07982	1.39197														1195.66	1.0256	1.5105
																	1511.88	1.07432	1.4172														1198.79	1.0223	1.51341
																	1514.81	1.07477	1.45195														1201.92	1.02039	1.52378
																	1517.74	1.07485	1.44226														1205.05	1.02315	1.54348
																	1520.67	1.06955	1.44514														1208.18	1.02992	1.54473
																	1523.6	1.06194	1.5107														1211.31	1.02503	1.51874
																	1526.53	1.06083	1.52621														1214.44	1.01023	1.51887
																	1529.46	1.06157	1.51078														1217.57	1.01282	1.55374
																	1532.39	1.05569	1.46042														1220.7	1.0057	1.49102
																	1535.32	1.06147	1.43959														1223.83	1.00623	1.46259
																	1538.25	1.06642	1.42878														1226.96	1.01147	1.47938
																	1541.18	1.0715	1.46154														1230.09	1.01034	1.46986
																	1544.11	1.0764	1.46259														1233.22	1.00864	1.47768
																	1547.04	1.07979	1.44484														1236.35	1.00735	1.50776
																	1549.97	1.07808	1.44548														1239.48	1.01067	1.49821
																	1552.9	1.07822	1.46063														1242.61	1.00299	1.47791
																	1555.83	1.07936	1.45905														1245.74	0.996083	1.5076
																	1558.76	1.09235	1.46172														1248.87	0.992207	1.49516
																	1561.69	1.09069	1.44732														1252	0.987784	1.5355
																	1564.62	1.09017	1.45251														1255.13	0.994875	1.50027
																	1567.55	1.08677	1.44685														1258.26	0.996179	1.54929
																	1570.48	1.08531	1.45315														1261.39	0.999263	1.51245
																	1573.41	1.08287	1.45571														1264.52	1.01339	1.52519
																	1576.34	1.07897	1.46573														1267.65	1.00612	1.50528
																	1579.27	1.07734	1.44477														1270.78	1.00718	1.52242
																	1582.2	1.08422	1.48198														1273.91	1.00468	1.54658
																	1585.13	1.08734	1.51706														1277.04	0.998662	1.48561
																	1588.06	1.08926	1.4724														1280.17	0.992704	1.42354
																	1590.99	1.08729	1.46853														1283.3	0.988891	1.42204
																	1593.92	1.09222	1.46766														1286.43	0.985671	1.43916
																	1596.85	1.09686	1.45338														1289.56	0.988811	1.36485
																	1599.78	1.10188	1.44489														1292.69	0.981654	1.39244
																	1602.71	1.08703	1.42847														1295.82	0.986433	1.4135
																	1605.64	1.09471	1.4479														1298.95	0.990551	1.41604
																	1608.57	1.0928	1.44425														1302.08	0.989962	1.49774
																	1611.5	1.09117	1.45899														1305.21	0.992883	1.46771
																	1614.43	1.09111	1.46665														1308.34	0.984497	1.43245
																	1617.36	1.09005	1.47254														1311.47	0.988378	1.4018
																	1620.29	1.09844	1.4696														1314.6	0.977789	1.4035
																	1623.22	1.09341	1.47878														1317.73	0.97619	1.38443
																	1626.15	1.08957	1.45491														1320.86	0.977404	1.38986
																	1629.08	1.09285	1.46017														1323.99	0.972648	1.39898
																	1632.01	1.0866	1.47173														1327.12	0.9721	1.38974
																	1634.94	1.08719	1.47886														1330.25	0.972353	1.37529
																	1637.87	1.09017	1.50017														1333.38	0.973297	1.35661
																	1640.8	1.08474	1.50186														1336.51	0.967955	1.39426
																	1643.73	1.08161	1.47408														1339.64	0.964643	1.42385
																	1646.66	1.076	1.48004														1342.77	0.970582	1.4755
																	1649.59	1.07671	1.45545														1345.9	0.967386	1.4652
																	1652.52	1.07344	1.47316														1349.03	0.963356	1.4969
																	1655.45	1.07337	1.47472														1352.16	0.96485	1.45094
																	1658.38	1.07137	1.45033														1355.29	0.962735	1.45968
																	1661.31	1.06655	1.45411														1358.42	0.961577	1.41732
																	1664.24	1.06829	1.42879														1361.55	0.969552	1.4344
																	1667.17	1.06911	1.4349														1364.68	0.965783	1.42513
																	1670.1	1.07185	1.46879														1367.81	0.96478	1.40599
																	1673.03	1.07541	1.46736														1370.94	0.967997	1.34573
																	1675.96	1.07131	1.46706														1374.07	0.97898	1.40667
																	1678.89	1.07279	1.46492														1377.2	0.977378	1.38472
																	1681.82	1.07602	1.4526														1380.33	0.995767	1.375
																	1684.75	1.07077	1.46459														1383.46	0.992954	1.37934
																	1687.68	1.0697	1.46862														1386.59	0.995823	1.39687
																	1690.61	1.07741	1.47498														1389.72	0.992275	1.40877
																	1693.54	1.07665	1.48037														1392.85	1.00513	1.43582
																	1696.47	1.07287	1.47742														1395.98	1.0082	1.41855
																	1699.4	1.07509	1.47384														1399.11	1.00392	1.41175
																	1702.33	1.07399	1.46402														1402.24	1.00691	1.37217
																	1705.26	1.07121	1.46033														1405.37	1.00958	1.37032
																	1708.19	1.071	1.48716														1408.5	1.00235	1.4072
																	1711.12	1.07075	1.48395														1411.63	1.00018	1.42157
																	1714.05	1.08009	1.5372														1414.76	1.0041	1.46567
																	1716.98	1.07491	1.45918														1417.89	1.00963	1.46056
																	1719.91	1.07322	1.46874														1421.02	1.01439	1.53991
																	1722.84	1.06671	1.42665														1424.15	1.01823	1.64746
																	1725.77	1.07018	1.4387														1427.28	1.01236	1.59172
																	1728.7	1.06294	1.46691														1430.41	1.00303	1.53856
																	1731.63	1.06802	1.4685														1433.54	1.00257	1.58709
																	1734.56	1.06494	1.48517														1436.67	1.00027	1.59764
																	1737.49	1.05713	1.44348														1439.8	1.00557	1.65847
																	1740.42	1.06094	1.48338														1442.93	0.998494	1.63329
																	1743.35	1.06651	1.52038														1446.06	0.996337	1.58439
																	1746.28	1.06924	1.52505														1449.19	0.998036	1.61869
																	1749.21	1.07219	1.5286														1452.32	0.992963	1.573
																	1752.14	1.06317	1.52859														1455.45	0.993168	1.58721
																	1755.07	1.04667	1.44874														1458.58	0.995822	1.56522
																	1758	1.06177	1.48188														1461.71	0.987131	1.54256
																																	1464.84	0.971067	1.4796
																																	1467.97	0.969785	1.51291
																																	1471.1	0.976076	1.60024
																																	1474.23	0.970864	1.53834
																																	1477.36	0.971202	1.54199
																																	1480.49	0.972619	1.54234
																																	1483.62	0.974777	1.56812
																																	1486.75	0.975156	1.64725
																																	1489.88	0.982445	1.6745
																																	1493.01	0.999009	1.74514
																																	1496.14	0.998639	1.70343
																																	1499.27	0.984798	1.62339
																																	1502.4	0.983549	1.63514
																																	1505.53	0.980927	1.608
																																	1508.66	0.983676	1.66935
																																	1511.79	0.984228	1.58961
																																	1514.92	0.983661	1.53598
																																	1518.05	0.968435	1.49791
																																	1521.18	0.983293	1.53389
																																	1524.31	0.990216	1.57693
																																	1527.44	0.996735	1.57275
																																	1530.57	0.998551	1.58264
																																	1533.7	1.00355	1.57654
																																	1536.83	1.00906	1.48431
																																	1539.96	1.01741	1.52052
																																	1543.09	1.02357	1.52983
																																	1546.22	1.02824	1.53258
																																	1549.35	1.02334	1.56027
																																	1552.48	1.01691	1.55165
																																	1555.61	1.0196	1.59451
																																	1558.74	1.00718	1.55345
																																	1561.87	1.01116	1.54662
																																	1565	0.988379	1.48711
																																	1568.13	0.983951	1.43332
																																	1571.26	0.983876	1.42413
																																	1574.39	0.989255	1.42016
																																	1577.52	0.997188	1.44481
																																	1580.65	1.00154	1.41891
																																	1583.78	1.00678	1.41162
																																	1586.91	1.00636	1.4205

## Sheet: Supplementary Figure 9
	Sample		Actin flash if acidified	Acidified after actin flash
	PY		1	0.8182
	MM		1	0.8571
	MG		1	0.8611
	KI		1	0.871
	ST		1	0.6389
	TS		1	0.8889
	TJ		1	0.8205
	PX		1	0.8367
	MM-SW2		1	0.8571
	MM-SW4		1	0.8378
	MM-FW2		1	0.9142
	MM-FW4		1	0.8261

## Sheet: Supplementary Figure 11
	y = -0.4 w													y = -0.3 w													y = -0.2 w													y = -0.1 w
	zTheory	vxTheory	vxTheoryPlus	vxTheoryMinus	zMeasured	zMeasuredError	vxMeasured	vxMeasuredError	zFit	vxFitMean	vxFitErrorPlus	vxFitErrorMinus		zTheory	vxTheory	vxTheoryPlus	vxTheoryMinus	zMeasured	zMeasuredError	vxMeasured	vxMeasuredError	zFit	vxFitMean	vxFitErrorPlus	vxFitErrorMinus		zTheory	vxTheory	vxTheoryPlus	vxTheoryMinus	zMeasured	zMeasuredError	vxMeasured	vxMeasuredError	zFit	vxFitMean	vxFitErrorPlus	vxFitErrorMinus		zTheory	vxTheory	vxTheoryPlus	vxTheoryMinus	zMeasured	zMeasuredError	vxMeasured	vxMeasuredError	zFit	vxFitMean
	m	m/s	m/s	m/s	m	m	m/s	m/s	m	m/s	m/s	m/s		m	m/s	m/s	m/s	m	m	m/s	m/s	m	m/s	m/s	m/s		m	m/s	m/s	m/s	m	m	m/s	m/s	m	m/s	m/s	m/s		m	m/s	m/s	m/s	m	m	m/s	m/s	m	m/s
	0	0	1.69993e-05	-1.69993e-05	2.3e-05	3e-06	0.000119766	6.38578e-08	2.3e-05	0.000122087	0.000123513	0.000120661		0	0	1.70052e-05	-1.70052e-05	2.4e-05	3e-06	0.000134375	5.75515e-08	2.4e-05	0.000132701	0.000134155	0.000131248		0	0	1.70052e-05	-1.70052e-05	2.5e-05	3e-06	0.000138533	6.14395e-08	2.5e-05	0.000140435	0.000141965	0.000138906		0	0	1.70052e-05	-1.70052e-05	2.5e-05	3e-06	0.000135348	6.77095e-08	2.5e-05	0.000141335
	1.89072e-06	1.12317e-05	2.82304e-05	-5.76701e-06	4.7e-05	3e-06	0.000212473	8.65238e-08	4.7e-05	0.000212462	0.000214944	0.00020998		1.9487e-06	1.19334e-05	2.8938e-05	-5.07121e-06	4.8e-05	3e-06	0.000226627	8.0876e-08	4.8e-05	0.00022711	0.000229598	0.000224623		1.99149e-06	1.24632e-05	2.94678e-05	-4.54132e-06	4.9e-05	3e-06	0.000234234	8.39938e-08	4.9e-05	0.000236299	0.000238872	0.000233725		2.0191e-06	1.28112e-05	2.98157e-05	-4.19338e-06	5e-05	3e-06	0.0002391	7.31283e-08	5e-05	0.000241659
	3.78143e-06	2.24159e-05	3.9413e-05	5.41884e-06	7e-05	3e-06	0.000262499	9.992e-08	7e-05	0.000264474	0.000267563	0.000261384		3.8974e-06	2.38164e-05	4.08193e-05	6.81345e-06	7.2e-05	3e-06	0.000284776	9.05044e-08	7.2e-05	0.00028423	0.000287343	0.000281117		3.98298e-06	2.48739e-05	4.18767e-05	7.87105e-06	7.3e-05	3e-06	0.000294453	1.00852e-07	7.3e-05	0.000295007	0.000298219	0.000291794		4.03819e-06	2.55683e-05	4.2571e-05	8.56549e-06	7.5e-05	3e-06	0.000296133	9.36204e-08	7.5e-05	0.00030199
	5.67215e-06	3.35069e-05	5.05018e-05	1.6512e-05	9.4e-05	3e-06	0.000281081	8.54666e-08	9.4e-05	0.000282643	0.000285944	0.000279341		5.84609e-06	3.56003e-05	5.2601e-05	1.85996e-05	9.6e-05	3e-06	0.000305148	1.38874e-07	9.6e-05	0.000304002	0.000307332	0.000300672		5.97447e-06	3.7181e-05	5.41816e-05	2.01805e-05	9.8e-05	3e-06	0.000314531	1.02955e-07	9.8e-05	0.000316534	0.000319981	0.000313087		6.05729e-06	3.8219e-05	5.52194e-05	2.12185e-05	0.0001	3e-06	0.00032214	7.24092e-08	0.0001	0.000322323
	7.56286e-06	4.44618e-05	6.14547e-05	2.74689e-05	0.000117	3e-06	0.000267355	9.82176e-08	0.000117	0.000264744	0.000267837	0.000261652		7.79479e-06	4.72396e-05	6.42383e-05	3.0241e-05	0.000119	3e-06	0.000285899	9.10171e-08	0.000119	0.000287143	0.000290289	0.000283998		7.96597e-06	4.93372e-05	6.63357e-05	3.23387e-05	0.000122	3e-06	0.000299749	9.92048e-08	0.000122	0.000298405	0.000301655	0.000295155		8.07639e-06	5.07145e-05	6.77129e-05	3.3716e-05	0.000125	3e-06	0.000308995	1.27748e-07	0.000125	0.000301816
	9.45358e-06	5.52421e-05	7.22339e-05	3.82502e-05	0.00014	3e-06	0.000213641	7.99786e-08	0.00014	0.00021301	0.000215499	0.000210522		9.74349e-06	5.86935e-05	7.56913e-05	4.16956e-05	0.000143	3e-06	0.000232613	4.79074e-08	0.000143	0.000233135	0.000235688	0.000230581		9.95746e-06	6.12996e-05	7.82975e-05	4.43017e-05	0.000147	3e-06	0.000242493	1.00311e-07	0.000147	0.000240032	0.000242646	0.000237418		1.00955e-05	6.30108e-05	8.00088e-05	4.60128e-05	0.00015	3e-06	0.000245527	1.55107e-07	0.00015	0.000241303
	1.13443e-05	6.58146e-05	8.28076e-05	4.88215e-05	0.000164	3e-06	0.000128144	9.5826e-08	0.000164	0.000122906	0.000124342	0.00012147		1.16922e-05	6.99266e-05	8.69262e-05	5.29269e-05	0.000167	3e-06	0.000139281	1.04069e-07	0.000167	0.000141616	0.000143168	0.000140065		1.19489e-05	7.30315e-05	9.00316e-05	5.60313e-05	0.000171	3e-06	0.00015054	7.32409e-08	0.000171	0.000145903	0.000147492	0.000144314		1.21146e-05	7.50702e-05	9.20707e-05	5.80697e-05	0.000175	3e-06	0.000142507	5.25254e-08	0.000175	0.000140809
	1.3235e-05	7.61522e-05	9.31499e-05	5.91545e-05										1.36409e-05	8.09102e-05	9.79156e-05	6.39048e-05										1.39404e-05	8.45028e-05	0.00010151	6.74961e-05										1.41337e-05	8.68618e-05	0.000103869	6.98541e-05
	1.51257e-05	8.62344e-05	0.000103242	6.92272e-05										1.55896e-05	9.16225e-05	0.000108639	7.46058e-05										1.59319e-05	9.56908e-05	0.00011271	7.86715e-05										1.61528e-05	9.8362e-05	0.000115383	8.13409e-05
	1.70164e-05	9.60472e-05	0.00011307	7.90242e-05										1.75383e-05	0.000102049	0.000119083	8.50136e-05										1.79234e-05	0.00010658	0.000123619	8.95402e-05										1.81719e-05	0.000109555	0.000126598	9.25124e-05
	1.89072e-05	0.000105583	0.000122629	8.85362e-05										1.9487e-05	0.00011218	0.000129242	9.51182e-05										1.99149e-05	0.000117161	0.00013423	0.000100092										2.0191e-05	0.000120432	0.000137506	0.000103358
	2.07979e-05	0.000114839	0.000131918	9.77598e-05										2.14357e-05	0.000122015	0.000139114	0.000104916										2.19064e-05	0.000127433	0.000144542	0.000110323										2.22101e-05	0.00013099	0.000148107	0.000113873
	2.26886e-05	0.000123818	0.000140941	0.000106696										2.33844e-05	0.000131556	0.000148703	0.000114408										2.38979e-05	0.000137397	0.000154559	0.000120235										2.42292e-05	0.000141233	0.000158404	0.000124061
	2.45793e-05	0.000132528	0.000149704	0.000115351										2.53331e-05	0.000140809	0.000158017	0.000123601										2.58894e-05	0.000147061	0.000164289	0.000129834										2.62483e-05	0.000151167	0.000168408	0.000133926
	2.647e-05	0.000140975	0.000158218	0.000123732										2.72818e-05	0.000149785	0.000167067	0.000132503										2.78809e-05	0.000156436	0.000173743	0.000139128										2.82674e-05	0.000160803	0.000178127	0.000143478
	2.83607e-05	0.000149172	0.000166494	0.00013185										2.92305e-05	0.000158494	0.000175864	0.000141124										2.98724e-05	0.000165532	0.000182933	0.00014813										3.02865e-05	0.000170152	0.000187575	0.00015273
	3.02515e-05	0.000157128	0.000174542	0.000139714										3.11792e-05	0.000166947	0.000184419	0.000149476										3.18639e-05	0.00017436	0.000191871	0.00015685										3.23056e-05	0.000179228	0.000196764	0.000161691
	3.21422e-05	0.000164853	0.000182373	0.000147333										3.31279e-05	0.000175156	0.000192743	0.000157569										3.38554e-05	0.000182933	0.000200567	0.0001653										3.43247e-05	0.00018804	0.000205705	0.000170375
	3.40329e-05	0.000172356	0.000189994	0.000154718										3.50766e-05	0.000183128	0.000200844	0.000165412										3.58468e-05	0.000191259	0.00020903	0.000173489										3.63438e-05	0.000196598	0.000214405	0.000178792
	3.59236e-05	0.000179642	0.000197411	0.000161873										3.70253e-05	0.00019087	0.000208728	0.000173012										3.78383e-05	0.000199345	0.000217266	0.000181424										3.83628e-05	0.00020491	0.000222872	0.000186947
	3.78143e-05	0.000186716	0.000204627	0.000168804										3.8974e-05	0.000198385	0.000216397	0.000180373										3.98298e-05	0.000207194	0.000225277	0.000189111										4.03819e-05	0.000212978	0.000231108	0.000194848
	3.9705e-05	0.000193577	0.000211642	0.000175511										4.09227e-05	0.000205675	0.000223852	0.000187499										4.18213e-05	0.000214808	0.000233064	0.000196552										4.2401e-05	0.000220805	0.000239113	0.000202496
	4.15958e-05	0.000200224	0.000218453	0.000181995										4.28713e-05	0.000212738	0.00023109	0.000194387										4.38128e-05	0.000222184	0.000240624	0.000203745										4.44201e-05	0.000228387	0.000246883	0.00020989
	4.34865e-05	0.000206653	0.000225054	0.000188252										4.482e-05	0.00021957	0.000238104	0.000201035										4.58043e-05	0.000229319	0.000247949	0.000210689										4.64392e-05	0.000235721	0.000254413	0.000217029
	4.53772e-05	0.000212859	0.00023144	0.000194278										4.67687e-05	0.000226164	0.000244889	0.000207439										4.77958e-05	0.000236206	0.000255033	0.000217379										4.84583e-05	0.0002428	0.000261694	0.000223906
	4.72679e-05	0.000218836	0.000237602	0.000200069										4.87174e-05	0.000232514	0.000251434	0.000213594										4.97873e-05	0.000242838	0.000261868	0.000223809										5.04774e-05	0.000249617	0.000268718	0.000230517
	4.91586e-05	0.000224576	0.000243533	0.000205619										5.06661e-05	0.000238613	0.000257733	0.000219494										5.17788e-05	0.000249208	0.000268443	0.000229974										5.24965e-05	0.000256165	0.000275475	0.000236856
	5.10493e-05	0.000230073	0.000249225	0.000210922										5.26148e-05	0.000244455	0.000263776	0.000225133										5.37703e-05	0.000255309	0.000274751	0.000235867										5.45156e-05	0.000262436	0.000281956	0.000242917
	5.29401e-05	0.000235323	0.00025467	0.000215976										5.45635e-05	0.000250033	0.000269557	0.000230508										5.57618e-05	0.000261135	0.000280784	0.000241486										5.65347e-05	0.000268425	0.000288154	0.000248695
	5.48308e-05	0.00024032	0.000259864	0.000220776										5.65122e-05	0.000255343	0.00027507	0.000235616										5.77533e-05	0.000266681	0.000286536	0.000246825										5.85538e-05	0.000274125	0.000294062	0.000254188
	5.67215e-05	0.000245063	0.000264804	0.000225323										5.84609e-05	0.000260382	0.00028031	0.000240455										5.97447e-05	0.000271944	0.000292003	0.000251886										6.05729e-05	0.000279536	0.000299678	0.000259394
	5.86122e-05	0.000249552	0.000269487	0.000229617										6.04096e-05	0.000265152	0.000285277	0.000245026										6.17362e-05	0.000276925	0.000297183	0.000256667										6.2592e-05	0.000284656	0.000304998	0.000264314
	6.05029e-05	0.000253787	0.000273914	0.000233661										6.23583e-05	0.000269652	0.000289971	0.000249333										6.37277e-05	0.000281625	0.000302077	0.000261173										6.46111e-05	0.000289487	0.000310023	0.000268951
	6.23936e-05	0.000257772	0.000278086	0.000237458										6.4307e-05	0.000273886	0.000294394	0.000253379										6.57192e-05	0.000286048	0.000306687	0.000265408										6.66302e-05	0.000294033	0.000314756	0.00027331
	6.42843e-05	0.000261511	0.000282008	0.000241015										6.62557e-05	0.00027786	0.000298549	0.000257171										6.77107e-05	0.000290197	0.000311017	0.000269377										6.86493e-05	0.000298298	0.0003192	0.000277396
	6.61751e-05	0.00026501	0.000285683	0.000244337										6.82044e-05	0.000281577	0.00030244	0.000260713										6.97022e-05	0.000294079	0.000315071	0.000273088										7.06684e-05	0.000302289	0.000323361	0.000281217
	6.80658e-05	0.000268272	0.000289115	0.00024743										7.01531e-05	0.000285044	0.000306073	0.000264014										7.16937e-05	0.0002977	0.000318855	0.000276546										7.26875e-05	0.000306011	0.000327243	0.000284779
	6.99565e-05	0.000271305	0.000292309	0.0002503										7.21018e-05	0.000288265	0.000309452	0.000267079										7.36852e-05	0.000301065	0.000322372	0.000279758										7.47066e-05	0.00030947	0.000330851	0.000288088
	7.18472e-05	0.000274111	0.000295268	0.000252953										7.40505e-05	0.000291247	0.000312581	0.000269913										7.56767e-05	0.000304179	0.000325628	0.00028273										7.67257e-05	0.000312671	0.00033419	0.000291151
	7.37379e-05	0.000276693	0.000297995	0.000255392										7.59992e-05	0.000293991	0.000315462	0.000272521										7.76682e-05	0.000307046	0.000328625	0.000285466										7.87448e-05	0.000315617	0.000337262	0.000293971
	7.56286e-05	0.000279055	0.000300491	0.000257619										7.79479e-05	0.000296501	0.000318098	0.000274904										7.96597e-05	0.000309666	0.000331365	0.000287968										8.07639e-05	0.000318311	0.00034007	0.000296551
	7.75194e-05	0.000281195	0.000302756	0.000259634										7.98966e-05	0.000298775	0.000320487	0.000277063										8.16511e-05	0.000312041	0.000333847	0.000290236										8.2783e-05	0.000320752	0.000342613	0.000298892
	7.94101e-05	0.000283113	0.000304788	0.000261438										8.18453e-05	0.000300813	0.000322628	0.000278997										8.36426e-05	0.00031417	0.00033607	0.00029227										8.48021e-05	0.00032294	0.000344889	0.000300991
	8.13008e-05	0.000284805	0.000306583	0.000263027										8.3794e-05	0.000302611	0.000324518	0.000280704										8.56341e-05	0.000316048	0.00033803	0.000294066										8.68212e-05	0.00032487	0.000346895	0.000302846
	8.31915e-05	0.000286269	0.000308139	0.000264398										8.57427e-05	0.000304166	0.000326152	0.00028218										8.76256e-05	0.000317671	0.000339723	0.00029562										8.88403e-05	0.00032654	0.000348627	0.000304452
	8.50822e-05	0.000287498	0.000309449	0.000265547										8.76914e-05	0.000305472	0.000327525	0.000283419										8.96171e-05	0.000319036	0.000341144	0.000296928										9.08594e-05	0.000327942	0.000350079	0.000305805
	8.69729e-05	0.000288489	0.000310509	0.000266469										8.96401e-05	0.000306525	0.000328633	0.000284417										9.16086e-05	0.000320136	0.000342287	0.000297984										9.28785e-05	0.000329072	0.000351246	0.000306899
	8.88637e-05	0.000289237	0.000311315	0.000267159										9.15888e-05	0.00030732	0.000329471	0.000285168										9.36001e-05	0.000320965	0.000343148	0.000298782										9.48976e-05	0.000329926	0.000352122	0.000307729
	9.07544e-05	0.000289738	0.000311862	0.000267613										9.35375e-05	0.000307852	0.000330034	0.00028567										9.55916e-05	0.000321521	0.000343723	0.00029932										9.69167e-05	0.000330497	0.000352704	0.000308289
	9.26451e-05	0.000289989	0.000312149	0.000267829										9.54862e-05	0.000308119	0.00033032	0.000285918										9.75831e-05	0.0003218	0.000344008	0.000299592										9.89358e-05	0.000330784	0.000352989	0.000308578
	9.45358e-05	0.000289989	0.000312172	0.000267806										9.74349e-05	0.000308119	0.000330327	0.000285911										9.95746e-05	0.0003218	0.000344003	0.000299598										0.000100955	0.000330784	0.000352975	0.000308592
	9.64265e-05	0.000289738	0.000311934	0.000267542										9.93836e-05	0.000307852	0.000330056	0.000285648										0.000101566	0.000321521	0.000343706	0.000299337										0.000102974	0.000330497	0.000352662	0.000308332
	9.83172e-05	0.000289237	0.000311434	0.000267039										0.000101332	0.00030732	0.000329507	0.000285132										0.000103558	0.000320965	0.000343121	0.00029881										0.000104993	0.000329926	0.000352052	0.000307799
	0.000100208	0.000288489	0.000310677	0.000266301										0.000103281	0.000306525	0.000328685	0.000284365										0.000105549	0.000320136	0.000342249	0.000298022										0.000107012	0.000329072	0.000351148	0.000306996
	0.000102099	0.000287498	0.000309666	0.00026533										0.00010523	0.000305472	0.000327593	0.000283351										0.000107541	0.000319036	0.000341097	0.000296975										0.000109031	0.000327942	0.000349956	0.000305928
	0.000103989	0.000286269	0.000308405	0.000264132										0.000107178	0.000304166	0.000326237	0.000282094										0.000109532	0.000317671	0.000339668	0.000295675										0.00011105	0.00032654	0.00034848	0.000304599
	0.00010588	0.000284805	0.000306901	0.00026271										0.000109127	0.000302611	0.000324622	0.0002806										0.000111524	0.000316048	0.000337969	0.000294126										0.000113069	0.00032487	0.000346726	0.000303015
	0.000107771	0.000283113	0.000305157	0.000261069										0.000111076	0.000300813	0.000322752	0.000278874										0.000113515	0.00031417	0.000336004	0.000292335										0.000115089	0.00032294	0.000344699	0.000301181
	0.000109662	0.000281195	0.000303177	0.000259214										0.000113024	0.000298775	0.000320632	0.000276918										0.000115507	0.000312041	0.000333779	0.000290304										0.000117108	0.000320752	0.000342404	0.0002991
	0.000111552	0.000279055	0.000300965	0.000257145										0.000114973	0.000296501	0.000318266	0.000274736										0.000117498	0.000309666	0.000331296	0.000288036										0.000119127	0.000318311	0.000339845	0.000296777
	0.000113443	0.000276693	0.000298521	0.000254866										0.000116922	0.000293991	0.000315654	0.000272329										0.000119489	0.000307046	0.000328557	0.000285534										0.000121146	0.000315617	0.000337023	0.000294211
	0.000115334	0.000274111	0.000295847	0.000252375										0.000118871	0.000291247	0.000312797	0.000269697										0.000121481	0.000304179	0.000325563	0.000282795										0.000123165	0.000312671	0.000333939	0.000291402
	0.000117224	0.000271305	0.00029294	0.00024967										0.000120819	0.000288265	0.000309693	0.000266838										0.000123472	0.000301065	0.000322312	0.000279819										0.000125184	0.00030947	0.000330591	0.000288349
	0.000119115	0.000268272	0.000289797	0.000246748										0.000122768	0.000285044	0.00030634	0.000263747										0.000125464	0.0002977	0.0003188	0.0002766										0.000127203	0.000306011	0.000326976	0.000285046
	0.000121006	0.00026501	0.000286415	0.000243605										0.000124717	0.000281577	0.000302733	0.000260421										0.000127455	0.000294079	0.000315025	0.000273134										0.000129222	0.000302289	0.00032309	0.000281488
	0.000122897	0.000261511	0.000282788	0.000240235										0.000126665	0.00027786	0.000298867	0.000256852										0.000129447	0.000290197	0.00031098	0.000269415										0.000131241	0.000298298	0.000318928	0.000277669
	0.000124787	0.000257772	0.000278913	0.000236632										0.000128614	0.000273886	0.000294738	0.000253035										0.000131438	0.000286048	0.00030666	0.000265435										0.00013326	0.000294033	0.000314485	0.000273581
	0.000126678	0.000253787	0.000274783	0.000232791										0.000130563	0.000269652	0.00029034	0.000248964										0.00013343	0.000281625	0.000302062	0.000261189										0.00013528	0.000289487	0.000309756	0.000269218
	0.000128569	0.000249552	0.000270396	0.000228707										0.000132511	0.000265152	0.00028567	0.000244633										0.000135421	0.000276925	0.000297181	0.00025667										0.000137299	0.000284656	0.000304737	0.000264574
	0.000130459	0.000245063	0.00026575	0.000224377										0.00013446	0.000260382	0.000280726	0.000240039										0.000137413	0.000271944	0.000292015	0.000251873										0.000139318	0.000279536	0.000299428	0.000259644
	0.00013235	0.00024032	0.000260842	0.000219798										0.000136409	0.000255343	0.000275507	0.000235178										0.000139404	0.000266681	0.000286564	0.000246797										0.000141337	0.000274125	0.000293826	0.000254424
	0.000134241	0.000235323	0.000255676	0.00021497										0.000138358	0.000250033	0.000270015	0.00023005										0.000141396	0.000261135	0.00028083	0.000241439										0.000143356	0.000268425	0.000287936	0.000248913
	0.000136132	0.000230073	0.000250253	0.000209894										0.000140306	0.000244455	0.000264253	0.000224656										0.000143387	0.000255309	0.000274818	0.000235801										0.000145375	0.000262436	0.000281761	0.000243112
	0.000138022	0.000224576	0.000244579	0.000204572										0.000142255	0.000238613	0.000258228	0.000218999										0.000145379	0.000249208	0.000268532	0.000229885										0.000147394	0.000256165	0.000275307	0.000237024
	0.000139913	0.000218836	0.000238661	0.00019901										0.000144204	0.000232514	0.000251947	0.000213082										0.00014737	0.000242838	0.000261982	0.000223695										0.000149413	0.000249617	0.000268584	0.000230651
	0.000141804	0.000212859	0.000232506	0.000193212										0.000146152	0.000226164	0.000245417	0.000206911										0.000149362	0.000236206	0.000255177	0.000217235										0.000151432	0.0002428	0.000261601	0.000224
	0.000143694	0.000206653	0.000226123	0.000187184										0.000148101	0.00021957	0.000238649	0.00020049										0.000151353	0.000229319	0.000248126	0.000210512										0.000153451	0.000235721	0.000254367	0.000217074
	0.000145585	0.000200224	0.000219519	0.000180929										0.00015005	0.000212738	0.000231651	0.000193825										0.000153345	0.000222184	0.000240839	0.00020353										0.00015547	0.000228387	0.000246894	0.00020988
	0.000147476	0.000193577	0.000212701	0.000174452										0.000151998	0.000205675	0.000224431	0.000186919										0.000155336	0.000214808	0.000233324	0.000196292										0.00015749	0.000220805	0.000239189	0.00020242
	0.000149367	0.000186716	0.000205676	0.000167755										0.000153947	0.000198385	0.000216996	0.000179775										0.000157328	0.000207194	0.000225588	0.0001888										0.000159509	0.000212978	0.00023126	0.000194697
	0.000151257	0.000179642	0.000198447	0.000160838										0.000155896	0.00019087	0.00020935	0.00017239										0.000159319	0.000199345	0.000217635	0.000181054										0.000161528	0.00020491	0.00022311	0.000186709
	0.000153148	0.000172356	0.000191015	0.000153697										0.000157845	0.000183128	0.000201493	0.000164763										0.000161311	0.000191259	0.000209467	0.000173051										0.000163547	0.000196598	0.000214741	0.000178455
	0.000155039	0.000164853	0.000183379	0.000146328										0.000159793	0.000175156	0.000193425	0.000156887										0.000163302	0.000182933	0.000201082	0.000164784										0.000165566	0.00018804	0.000206151	0.000169929
	0.000156929	0.000157128	0.000175535	0.000138721										0.000161742	0.000166947	0.000185141	0.000148754										0.000165294	0.00017436	0.000192474	0.000156246										0.000167585	0.000179228	0.000197333	0.000161122
	0.00015882	0.000149172	0.000167476	0.000130867										0.000163691	0.000158494	0.000176634	0.000140354										0.000167285	0.000165532	0.000183636	0.000147427										0.000169604	0.000170152	0.00018828	0.000152025
	0.000160711	0.000140975	0.000159196	0.000122754										0.000165639	0.000149785	0.000167895	0.000131675										0.000169277	0.000156436	0.000174558	0.000138314										0.000171623	0.000160803	0.000178979	0.000142627
	0.000162602	0.000132528	0.000150685	0.00011437										0.000167588	0.000140809	0.000158915	0.000122704										0.000171268	0.000147061	0.000165227	0.000128896										0.000173642	0.000151167	0.000169418	0.000132916
	0.000164492	0.000123818	0.000141934	0.000105703										0.000169537	0.000131556	0.000149682	0.00011343										0.00017326	0.000137397	0.000155632	0.000119162										0.000175661	0.000141233	0.000159584	0.000122882
	0.000166383	0.000114839	0.000132935	9.67429e-05										0.000171485	0.000122015	0.000140187	0.000103843										0.000175251	0.000127433	0.000145761	0.000109104										0.000177681	0.00013099	0.000149464	0.000112516
	0.000168274	0.000105583	0.000123683	8.74823e-05										0.000173434	0.00011218	0.000130422	9.3938e-05										0.000177243	0.000117161	0.000135607	9.87156e-05										0.0001797	0.000120432	0.000139049	0.000101815
	0.000170164	9.60472e-05	0.000114176	7.79185e-05										0.000175383	0.000102049	0.000120384	8.37127e-05										0.000179234	0.00010658	0.000125162	8.79971e-05										0.000181719	0.000109555	0.000128333	9.07774e-05
	0.000172055	8.62344e-05	0.000104415	6.80539e-05										0.000177331	9.16225e-05	0.000110074	7.31713e-05										0.000181226	9.56908e-05	0.000114428	7.69537e-05										0.000183738	9.8362e-05	0.000117314	7.94105e-05
	0.000173946	7.61522e-05	9.44076e-05	5.78968e-05										0.00017928	8.09102e-05	9.94962e-05	6.23242e-05										0.000183217	8.45028e-05	0.000103408	6.55972e-05										0.000185757	8.68618e-05	0.000105997	6.77268e-05
	0.000175837	6.58146e-05	8.41664e-05	4.74627e-05										0.000181229	6.99266e-05	8.86639e-05	5.11892e-05										0.000185209	7.30315e-05	9.21159e-05	5.39471e-05										0.000187776	7.50702e-05	9.43942e-05	5.57463e-05
	0.000177727	5.52421e-05	7.37104e-05	3.67738e-05										0.000183178	5.86935e-05	7.75956e-05	3.97913e-05										0.0001872	6.12996e-05	8.05693e-05	4.20299e-05										0.000189795	6.30108e-05	8.25252e-05	4.34964e-05
	0.000179618	4.44618e-05	6.30642e-05	2.58594e-05										0.000185126	4.72396e-05	6.63165e-05	2.81628e-05										0.000189192	4.93372e-05	6.87948e-05	2.98796e-05										0.000191814	5.07145e-05	7.04168e-05	3.10122e-05
	0.000181509	3.35069e-05	5.22586e-05	1.47552e-05										0.000187075	3.56003e-05	5.48583e-05	1.63423e-05										0.000191183	3.7181e-05	5.68251e-05	1.7537e-05										0.000193833	3.8219e-05	5.81029e-05	1.83351e-05
	0.000183399	2.24159e-05	4.13291e-05	3.50276e-06										0.000189024	2.38164e-05	4.32581e-05	4.37465e-06										0.000193175	2.48739e-05	4.46994e-05	5.04833e-06										0.000195852	2.55683e-05	4.56239e-05	5.51257e-06
	0.00018529	1.12317e-05	3.03153e-05	-7.85196e-06										0.000190972	1.19334e-05	3.15579e-05	-7.69114e-06										0.000195166	1.24632e-05	3.24618e-05	-7.53534e-06										0.000197872	1.28112e-05	3.30259e-05	-7.40357e-06
	0.000187181	4.33759e-20	1.92598e-05	-1.92598e-05										0.000192921	-9.50782e-20	1.98028e-05	-1.98028e-05										0.000197158	4.81321e-20	2.01601e-05	-2.01601e-05										0.000199891	4.94757e-20	2.03585e-05	-2.03585e-05
[truncated: 62 more columns]

[truncated: 8 more sheets: Supplementary Figure 12, Supplementary Figure 14, Supplementary Figure 15, Supplementary Figure 17, Supplementary Figure 18, Supplementary Table 1, Supplementary Table 2, Supplementary Table 3]
